# Supplementary material for: The genus Microserangium Miyatake (Coleoptera, Coccinellidae) from China
Source: Zookeys. 2013 Dec 5;(359):13–33. doi: 10.3897/zookeys.359.6057 (PMC3867173; doi:10.3897/zookeys.359.6057)
Supplement: XML Treatment for Microserangium [file zookeys.359.6057-treatment1.xml]

<!DOCTYPE tp:taxon-treatment
  PUBLIC "-//TaxonX//DTD Taxonomic Treatment Publishing DTD v0 20100105//EN" "tax-treatment-NSO.dtd">
<tp:taxon-treatment xmlns:tp="http://www.plazi.org/taxpub"><tp:treatment-meta><mixed-citation publication-type="journal"><person-group><name><surname>Wang</surname><given-names>Xingmin</given-names></name><name><surname>Ślipiński</surname><given-names>Adam</given-names></name><name><surname>Ren</surname><given-names>Shunxiang</given-names></name></person-group><article-title>The genus <italic>Microserangium</italic> Miyatake (Coleoptera, Coccinellidae) from China</article-title><source>Zookeys</source><day>5</day><month>12</month><year>2013</year><volume>2013</volume><issue>359</issue><fpage>13</fpage><lpage>33</lpage><pub-id pub-id-type="doi">10.3897/zookeys.359.6057</pub-id></mixed-citation></tp:treatment-meta><tp:nomenclature><label>Genus</label><tp:taxon-name>
                        <tp:taxon-name-part taxon-name-part-type="genus">Microserangium</tp:taxon-name-part>
                        <object-id xmlns:xlink="http://www.w3.org/1999/xlink" xlink:type="simple">http://species-id.net/wiki/Microserangium</object-id>
                    </tp:taxon-name><tp:taxon-authority>Miyatake, 1961</tp:taxon-authority><tp:nomenclature-citation-list><tp:nomenclature-citation><tp:taxon-name>Microserangium</tp:taxon-name><comment> Miyatake, 1961a: 37. Type species, original designation, <italic><tp:taxon-name>Microserangium shikokense</tp:taxon-name></italic> Miyatake, 1961a.</comment></tp:nomenclature-citation><tp:nomenclature-citation><tp:taxon-name>Serangiella</tp:taxon-name><comment> Chapin, 1940: 271. Unavailable name.</comment></tp:nomenclature-citation></tp:nomenclature-citation-list></tp:nomenclature><tp:treatment-sec sec-type="Diagnosis"><title>Diagnosis.</title><p>This genus is very similar to <italic><tp:taxon-name>Pangia</tp:taxon-name></italic> Wang &amp; Ren, 2012 but it can be distinguished from the latter as follows: mandible reduced, apical tooth erect (<xref ref-type="fig" rid="F1">Fig. 4</xref>), penis guide usually simple (<xref ref-type="fig" rid="F3">Figs 25</xref>, <xref ref-type="fig" rid="F3">33</xref>, <xref ref-type="fig" rid="F4">41</xref>), ovipositor elongate-oval and without styli, spermatheca composed of two or three globular parts (<xref ref-type="fig" rid="F1">Figs 10–11</xref>). In <italic><tp:taxon-name>Pangia</tp:taxon-name></italic>, the mandible is normal, apical tooth is bent, penis guide is strongly asymmetrical and complex, ovipositor is triangularly elongate and usually bearing short styli, and spermatheca has a large part and a small process.</p><p>This genus is also similar to <italic><tp:taxon-name>Catanella</tp:taxon-name></italic> Miyatake, 1961, but it can be distinguished from the latter as follows: mandible reduced with erect apical tooth (<xref ref-type="fig" rid="F1">Fig. 4</xref>), antenna with 9 antennomeres, with antennomere 3 strongly triangular (<xref ref-type="fig" rid="F1">Fig. 5</xref>). In <italic><tp:taxon-name>Catanella</tp:taxon-name></italic>, the mandible is normal, apical tooth is bent, antennae with 8 antennomeres, with antennomere 3 elongate and not expanded.</p><fig id="F1" position="float" orientation="portrait"><label>Figures 1–11.</label><caption><p><italic><tp:taxon-name>Microserangium dactylicum</tp:taxon-name></italic> Wang &amp; Ren, sp. n. <bold>1</bold> ventral view <bold>2</bold> head frontal view <bold>3</bold> prothorax <bold>4</bold> mandible <bold>5</bold> antenna <bold>6</bold> maxilla <bold>7</bold> abdomen <bold>8</bold> fore leg <bold>9</bold> hind leg <bold>10–11</bold> female genitalia. Scale bars: 0.1mm.</p></caption><graphic xmlns:xlink="http://www.w3.org/1999/xlink" xlink:href="ZooKeys-359-013-g001.jpg" position="float" orientation="portrait" xlink:type="simple"/></fig></tp:treatment-sec><tp:treatment-sec sec-type="Description"><title>Description.</title><p>Body minute, hemispherical with head in repose drawn into prothorax and closely fitting ventrally against prominent prosternal lobe (<xref ref-type="fig" rid="F1">Fig. 1</xref>); dorsum glabrous, pronotum and elytral outer margins with sparse long setation (<xref ref-type="fig" rid="F2">Figs 12–20</xref>). Head transverse, ventrally flattened with clypeal region prominent anteriorly (<xref ref-type="fig" rid="F1">Fig. 2</xref>); frontoclypeus deeply emarginated around exposed antennal insertions. Mandible reduced, apical tooth erect (<xref ref-type="fig" rid="F1">Fig. 4</xref>). Antenna with 9 antennomeres; antennomere 1 stout, antennomere 2 globular and smaller than 1, antennomere 3 strongly triangular; club, oval and flat with apex angulate (<xref ref-type="fig" rid="F1">Fig. 5</xref>). Terminal maxillary palpomere always longer than wide, barrel-shaped, truncate at apex (<xref ref-type="fig" rid="F1">Fig. 6</xref>).</p><fig id="F2" position="float" orientation="portrait"><label>Figures 12–20.</label><caption><p>Dorsal view. <bold>12</bold> <italic><tp:taxon-name>Microserangium erythrinum</tp:taxon-name></italic> Wang &amp; Ren, sp. n. <bold>13</bold> <italic><tp:taxon-name>Microserangium fuscum</tp:taxon-name></italic> Wang &amp; Ren, sp. n. <bold>14</bold> <italic><tp:taxon-name>Microserangium glossoides</tp:taxon-name></italic> Wang &amp; Ren, sp. n. <bold>15</bold> <italic><tp:taxon-name>Microserangium shennongensis</tp:taxon-name></italic> Wang &amp; Ren, sp. n. <bold>16</bold> <italic><tp:taxon-name>Microserangium semilunatum</tp:taxon-name></italic> Wang &amp; Ren, sp. n. <bold>17</bold> <italic><tp:taxon-name>Microserangium hainanensis</tp:taxon-name></italic> (Miyatake, 1961) <bold>18</bold> <italic><tp:taxon-name>Microserangium deltoides</tp:taxon-name></italic> Wang &amp; Ren, sp. n. <bold>19</bold> <italic><tp:taxon-name>Microserangium okinawense</tp:taxon-name></italic> (Miyatake, 1961) <bold>20</bold> <italic><tp:taxon-name>Microserangium dactylicum</tp:taxon-name></italic> Wang &amp; Ren, sp. n. Scale bars: 0.2mm.</p></caption><graphic xmlns:xlink="http://www.w3.org/1999/xlink" xlink:href="ZooKeys-359-013-g002.jpg" position="float" orientation="portrait" xlink:type="simple"/></fig><p>Pronotum strongly transverse, anterior corner rounded. Scutellum relatively large, triangular. Elytra usually smooth without visible punctures. Wings with greatly reduced venation. Prosternum strongly prominent medially forming a broad lobe concealing mouthparts from below; prosternal process subtruncate apically, broad, without carinae (<xref ref-type="fig" rid="F1">Fig. 3</xref>). Mesoventrite very short and broad. Metaventrite large and broad, surface shining and glabrous (<xref ref-type="fig" rid="F1">Fig. 1</xref>). Epipleuron moderately narrow, incomplete, reaching 2/3 of elytral length, with clearly delimited cavities to accommodate apices of meso- and metafemora. Abdomen with 5 ventrites (<xref ref-type="fig" rid="F1">Fig. 7</xref>), ventrite 1 and 5 much longer than 2–4; hind margin of terminal ventrite rounded and smooth. Abdominal postcoxal lines incomplete, reaching lateral margin of ventrite, without associated pits or pores. Femora, especially profemur, broad, flat, closely fitting into depressions on ventral surface, protecting tibiae and tarsi from below; meso- and metatibiae conspicuously protuberant externally beyond middle, usually triangular; tarsus with 3 (<xref ref-type="fig" rid="F1">Figs 8–9</xref>), rarely 4 tarsomeres.</p><p>Male genitalia: tegmen strongly asymmetrical, parameres extremely short or distinctly reduced sparsely setose apically (<xref ref-type="fig" rid="F3">Figs 24–25</xref>). Female genitalia: ovipositor oval, without styli; spermatheca small and well sclerotised (<xref ref-type="fig" rid="F1">Figs 10–11</xref>).</p><fig id="F3" position="float" orientation="portrait"><label>Figures 21–36.</label><caption><p><bold>21–28</bold> <italic><tp:taxon-name>Microserangium erythrinum</tp:taxon-name></italic> Wang &amp; Ren, sp. n. <bold>21</bold> abdomen <bold>22–25</bold> male genitalia: <bold>22</bold> penis <bold>23</bold> apex of penis <bold>24</bold> tegmen, lateral view <bold>25</bold> tegmen, ventral view <bold>26</bold> mandible <bold>27</bold> antenna <bold>28</bold> hind leg <bold>29–36</bold> <italic><tp:taxon-name>Microserangium fuscum</tp:taxon-name></italic> Wang &amp; Ren, sp. n. <bold>29</bold> abdomen <bold>30–33</bold> male genitalia: <bold>30</bold> penis <bold>31</bold> apex of penis <bold>32</bold> tegmen, lateral view <bold>33</bold> tegmen, ventral view <bold>34</bold> mandible <bold>35</bold> antenna <bold>36</bold> hind leg. Scale bars: 0.1mm.</p></caption><graphic xmlns:xlink="http://www.w3.org/1999/xlink" xlink:href="ZooKeys-359-013-g003.jpg" position="float" orientation="portrait" xlink:type="simple"/></fig></tp:treatment-sec><tp:treatment-sec sec-type="Distribution"><title>Distribution.</title><p>China, India, Japan, Mayotte Island (Indian Ocean), Sri Lanka, Vietnam.</p></tp:treatment-sec><tp:treatment-sec sec-type="Key to species of Microserangium from China"><title>Key to species of <italic><tp:taxon-name>Microserangium</tp:taxon-name></italic> from China</title><table-wrap content-type="key" position="anchor" orientation="portrait"><table><tbody><tr><td rowspan="1" colspan="1">1</td><td rowspan="1" colspan="1">Elytra uniformly black</td><td rowspan="1" colspan="1">2</td></tr><tr><td rowspan="1" colspan="1">–</td><td rowspan="1" colspan="1">Elytral disk yellow or burgundy with dark brown margins (<xref ref-type="fig" rid="F2">Fig. 12</xref>). TL: 1.32–1.42 mm, TW: 1.20–1.30 mm</td><td rowspan="1" colspan="1"><italic><tp:taxon-name>Microserangium erythrinum</tp:taxon-name></italic></td></tr><tr><td rowspan="1" colspan="1">2</td><td rowspan="1" colspan="1">Frons densely punctate, with variable, medium to large punctures</td><td rowspan="1" colspan="1">3</td></tr><tr><td rowspan="1" colspan="1">–</td><td rowspan="1" colspan="1">Frons finely, sparsely punctate; punctures of one size, without large ones</td><td rowspan="1" colspan="1">6</td></tr><tr><td rowspan="1" colspan="1">3</td><td rowspan="1" colspan="1">Pronotum densely covered with large and fine punctures. Frons with medium to large punctures</td><td rowspan="1" colspan="1">4</td></tr><tr><td rowspan="1" colspan="1">–</td><td rowspan="1" colspan="1">Pronotum sparsely covered with fine punctures. Frons with four to six moderately large punctures and many fine punctures. TL: 1.15–1.29 mm, TW: 1.02–1.15mm</td><td rowspan="1" colspan="1"><italic><tp:taxon-name>Microserangium fuscum</tp:taxon-name></italic></td></tr><tr><td rowspan="1" colspan="1">4</td><td rowspan="1" colspan="1">Parameres short and inconspicuous</td><td rowspan="1" colspan="1">5</td></tr><tr><td rowspan="1" colspan="1">–</td><td rowspan="1" colspan="1">Parameres relatively long and conspicuous (<xref ref-type="fig" rid="F4">Fig. 40</xref>). TL: 1.38–1.62mm, TW: 1.19–1.48mm</td><td rowspan="1" colspan="1"><italic><tp:taxon-name>Microserangium glossoides</tp:taxon-name></italic></td></tr><tr><td rowspan="1" colspan="1">5</td><td rowspan="1" colspan="1">Penis guide in ventral view slender and moderately curved, apex pointed (<xref ref-type="fig" rid="F4">Fig. 48</xref>). TL: 1.25–1.35mm, TW: 1.09–1.15 mm</td><td rowspan="1" colspan="1"><italic><tp:taxon-name>Microserangium shennongensis</tp:taxon-name></italic></td></tr><tr><td rowspan="1" colspan="1">–</td><td rowspan="1" colspan="1">Penis guide in ventral view small and semilunate (<xref ref-type="fig" rid="F5">Fig. 57</xref>). TL: 1.42–1.55mm, TW: 1.24–1.35mm</td><td rowspan="1" colspan="1"><italic><tp:taxon-name>Microserangium semilunatum</tp:taxon-name></italic></td></tr><tr><td rowspan="1" colspan="1">6</td><td rowspan="1" colspan="1">Punctures at centre of metaventrite moderately large and densely distributed. [TL: 1.52–1.62 mm, TW: 1.35–1.45mm]</td><td rowspan="1" colspan="1"><italic><tp:taxon-name>Microserangium hainanensis</tp:taxon-name></italic></td></tr><tr><td rowspan="1" colspan="1">–</td><td rowspan="1" colspan="1">Punctures on metaventrite fine and sparsely distributed</td><td rowspan="1" colspan="1">7</td></tr><tr><td rowspan="1" colspan="1">7</td><td rowspan="1" colspan="1">Pronotum black</td><td rowspan="1" colspan="1">8</td></tr><tr><td rowspan="1" colspan="1">–</td><td rowspan="1" colspan="1">Anterior corners of pronotum yellowish brown. [TL: 1.19–1.35mm, TW: 1.02–1.15mm]</td><td rowspan="1" colspan="1"><italic><tp:taxon-name>Microserangium deltoides</tp:taxon-name></italic></td></tr><tr><td rowspan="1" colspan="1">8</td><td rowspan="1" colspan="1">Inner arm of penis capsule small but conspicuous (<xref ref-type="fig" rid="F6">Fig. 78</xref>). Apical half of the penis guide in ventral view flat and triangular, outer margin arcuate, apex slightly blunt; basal half as <xref ref-type="fig" rid="F6">Fig. 81</xref>. TL: 1.35–1.42mm, TW: 1.15–1.25mm</td><td rowspan="1" colspan="1"><italic><tp:taxon-name>Microserangium okinawense</tp:taxon-name></italic></td></tr><tr><td rowspan="1" colspan="1">–</td><td rowspan="1" colspan="1">Inner arm of penis capsule inconspicuous (<xref ref-type="fig" rid="F7">Fig. 86</xref>). Apical half of the penis guide in ventral view flat and shovel-shaped, outer margin relatively straight, apex finger-shaped. Basal half as <xref ref-type="fig" rid="F7">Fig. 89</xref>. TL: 1.25–1.38mm, TW: 1.12–1.22 mm</td><td rowspan="1" colspan="1"><italic><tp:taxon-name>Microserangium dactylicum</tp:taxon-name></italic></td></tr></tbody></table></table-wrap></tp:treatment-sec><tp:treatment-sec><!--Section generated to contain objects referenced in tp:taxon-treatment.--><fig id="F4" position="float" orientation="portrait"><label>Figures 37–52.</label><caption><p><bold>37–44</bold> <italic><tp:taxon-name>Microserangium glossoides</tp:taxon-name></italic> Wang &amp; Ren, sp. n. <bold>37</bold> abdomen <bold>38–41</bold> male genitalia: <bold>38</bold> penis <bold>39</bold> apex of penis <bold>40</bold> tegmen, lateral view <bold>41</bold> tegmen, ventral view <bold>42</bold> mandible <bold>43</bold> antenna <bold>44</bold> hind leg <bold>45–52</bold> <italic><tp:taxon-name>Microserangium shennongensis</tp:taxon-name></italic> Wang &amp; Ren, sp. n. <bold>45</bold> abdomen <bold>46–49</bold> male genitalia: <bold>46</bold> penis <bold>47</bold> apex of penis <bold>48</bold> tegmen, lateral view <bold>49</bold> tegmen, ventral view <bold>50</bold> mandible <bold>51</bold> antenna <bold>52</bold> hind leg. Scale bars: 0.1mm.</p></caption><graphic xmlns:xlink="http://www.w3.org/1999/xlink" xlink:href="ZooKeys-359-013-g004.jpg" position="float" orientation="portrait" xlink:type="simple"/></fig><fig id="F5" position="float" orientation="portrait"><label>Figures 53–68.</label><caption><p><bold>53–60</bold> <italic><tp:taxon-name>Microserangium semilunatum</tp:taxon-name></italic> Wang &amp; Ren, sp. n. <bold>53</bold> abdomen <bold>54–57</bold> male genitalia: <bold>54</bold> penis <bold>55</bold> apex of penis <bold>56</bold> tegmen, lateral view <bold>57</bold> tegmen, ventral view <bold>58</bold> mandible <bold>59</bold> antenna <bold>60</bold> hind leg <bold>61–68</bold> <italic><tp:taxon-name>Microserangium hainanensis</tp:taxon-name></italic> Miyatake, 1961 <bold>61</bold> abdomen <bold>62–65</bold> male genitalia: <bold>62</bold> penis <bold>63</bold> apex of penis <bold>64</bold> tegmen, lateral view <bold>65</bold> tegmen, ventral view <bold>66</bold> mandible <bold>67</bold> antenna <bold>68</bold> hind leg. Scale bars: 0.1mm.</p></caption><graphic xmlns:xlink="http://www.w3.org/1999/xlink" xlink:href="ZooKeys-359-013-g005.jpg" position="float" orientation="portrait" xlink:type="simple"/></fig><fig id="F6" position="float" orientation="portrait"><label>Figures 69–84.</label><caption><p><bold>69–76</bold> <italic><tp:taxon-name>Microserangium deltoides</tp:taxon-name></italic> Wang &amp; Ren, sp. n. <bold>69</bold> abdomen <bold>70–73</bold> male genitalia: <bold>70</bold> penis <bold>71</bold> apex of penis <bold>72</bold> tegmen, lateral view <bold>73</bold> tegmen, ventral view <bold>74</bold> mandible <bold>75</bold> antenna <bold>76</bold> hind leg <bold>77–84</bold> <italic><tp:taxon-name>Microserangium okinawense</tp:taxon-name></italic> Miyatake, 1961 <bold>77</bold> abdomen <bold>78–81</bold> male genitalia: <bold>78</bold> penis <bold>79</bold> apex of penis <bold>80</bold> tegmen, lateral view <bold>81</bold> tegmen, ventral view <bold>82</bold> mandible <bold>83</bold> antenna <bold>84</bold> hind leg. Scale bars: 0.1mm.</p></caption><graphic xmlns:xlink="http://www.w3.org/1999/xlink" xlink:href="ZooKeys-359-013-g006.jpg" position="float" orientation="portrait" xlink:type="simple"/></fig><fig id="F7" position="float" orientation="portrait"><label>Figures 85–92.</label><caption><p><italic><tp:taxon-name>Microserangium dactylicum</tp:taxon-name></italic> Wang &amp; Ren, sp. n. <bold>85</bold> abdomen <bold>86–89</bold> male genitalia: <bold>86</bold> penis <bold>87</bold> apex of penis <bold>88</bold> tegmen, lateral view <bold>89</bold> tegmen, ventral view <bold>90</bold> mandible <bold>91</bold> antenna <bold>92</bold> hind leg. Scale bars: 0.1mm.</p></caption><graphic xmlns:xlink="http://www.w3.org/1999/xlink" xlink:href="ZooKeys-359-013-g007.jpg" position="float" orientation="portrait" xlink:type="simple"/></fig></tp:treatment-sec></tp:taxon-treatment>
