# Supplementary material for: The genus Microserangium Miyatake (Coleoptera, Coccinellidae) from China
Source: Zookeys. 2013 Dec 5;(359):13–33. doi: 10.3897/zookeys.359.6057 (PMC3867173; doi:10.3897/zookeys.359.6057)
Supplement: XML Treatment for Microserangium erythrinum [file zookeys.359.6057-treatment2.xml]

<!DOCTYPE tp:taxon-treatment
  PUBLIC "-//TaxonX//DTD Taxonomic Treatment Publishing DTD v0 20100105//EN" "tax-treatment-NSO.dtd">
<tp:taxon-treatment xmlns:tp="http://www.plazi.org/taxpub"><tp:treatment-meta><mixed-citation publication-type="journal"><person-group><name><surname>Wang</surname><given-names>Xingmin</given-names></name><name><surname>Ślipiński</surname><given-names>Adam</given-names></name><name><surname>Ren</surname><given-names>Shunxiang</given-names></name></person-group><article-title>The genus <italic>Microserangium</italic> Miyatake (Coleoptera, Coccinellidae) from China</article-title><source>Zookeys</source><day>5</day><month>12</month><year>2013</year><volume>2013</volume><issue>359</issue><fpage>13</fpage><lpage>33</lpage><pub-id pub-id-type="doi">10.3897/zookeys.359.6057</pub-id></mixed-citation></tp:treatment-meta><tp:nomenclature><tp:taxon-name>
                        <tp:taxon-name-part taxon-name-part-type="genus">Microserangium</tp:taxon-name-part>
                        <tp:taxon-name-part taxon-name-part-type="species">erythrinum</tp:taxon-name-part>
                        <object-id xmlns:xlink="http://www.w3.org/1999/xlink" content-type="zoobank" xlink:type="simple">http://zoobank.org/86B9A892-300A-4B85-AF4F-B69F1E6A6943</object-id>
                        <object-id xmlns:xlink="http://www.w3.org/1999/xlink" xlink:type="simple">http://species-id.net/wiki/Microserangium_erythrinum</object-id>
                    </tp:taxon-name><tp:taxon-authority>Wang &amp; Ren</tp:taxon-authority><tp:taxon-status xmlns:xlink="http://www.w3.org/1999/xlink" xlink:type="simple">sp. n.</tp:taxon-status><xref ref-type="fig" rid="F2">Figures 12</xref><xref ref-type="fig" rid="F3">, 21–28</xref><xref ref-type="fig" rid="F8">, 93</xref></tp:nomenclature><tp:treatment-sec sec-type="Diagnosis"><title>Diagnosis.</title><p>This species can be distinguished from other <italic><tp:taxon-name>Microserangium</tp:taxon-name></italic> species by its yellow or burgundy elytral disk with dark brown margins and its penis guide acutely triangular (<xref ref-type="fig" rid="F2">Figs 12</xref>, <xref ref-type="fig" rid="F3">25</xref>).</p></tp:treatment-sec><tp:treatment-sec sec-type="Description"><title>Description.</title><p>TL: 1.32–1.42mm, TW: 1.20–1.30mm, TH: 0.76–0.86mm, TL/TW: 1.09–1.10; PL/PW: 0.38–0.40; EL/EW: 0.88–0.89; HW/TW: 0.46; PW/TW: 0.73.</p><p>Body shiny and glabrous (<xref ref-type="fig" rid="F2">Fig. 12</xref>). Head brown, frons yellowish brown. Pronotum brown to black, scutellum dark brown. Elytra with disk yellow to burgundy and margins dark brown. Underside dark red. Legs yellowish brown, tibiae and tarsi yellow.</p><p>Head transverse and ventrally flattened; frontal punctures large and sparsely distributed, with short sparsely distributed setae on frons; eyes round, large and coarsely faceted, widest interocular distance 0.39× width of head. Antennal club oval and flat, apex rounded (<xref ref-type="fig" rid="F3">Fig. 27</xref>).</p><p>Pronotum transverse, anterior corners rounded. Pronotal disk with large and fine punctures both associated with long sparsely distributed setae, the large punctures distinctly larger than those on frons, 0.5–3.0 diameters apart. Elytra smooth and shiny with sparsely distributed long setae along margins, punctures inconspicuous. Prosternum mat and impunctate. Mesoventrite transverse, very short, surface mat, weakly furrowed. Metaventrite shiny and glabrous, punctures fine and sparsely distributed, 1.0–2.0 diameters apart. Meso- and metatibiae angulate externally beyond middle, almost triangular; tarsus with 3 tarsomeres (<xref ref-type="fig" rid="F3">Fig. 28</xref>).</p><p>Male genitalia. Penis strongly curved along entire length, apex narrowed and acicular, penis capsule with short outer arm and indistinct inner one (<xref ref-type="fig" rid="F3">Figs 22–23</xref>). Tegmen slender and strongly asymmetrical. Penis guide in lateral view slender, almost straight, pointed apically (<xref ref-type="fig" rid="F3">Fig. 24</xref>); in ventral view acutely triangular (<xref ref-type="fig" rid="F3">Fig. 25</xref>). Parameres distinct, small, about half as long as penis guide.</p></tp:treatment-sec><tp:treatment-sec sec-type="Types"><title>Types.</title><p><bold>Holotype</bold> ♂: <bold>China, Yunnan:</bold> Menglun, Xishuangbanna, <named-content xmlns:xlink="http://www.w3.org/1999/xlink" content-type="dwc:verbatimCoordinates" xlink:type="simple">21°55.27'N, 101°16.64'E</named-content>, ca 550m, 21.viii.2005, Wang XM leg. <bold>Paratypes (8)</bold>: <bold>Yunnan:</bold> 1♀, Mengxing, Mengla, Xishuangbanna, <named-content xmlns:xlink="http://www.w3.org/1999/xlink" content-type="dwc:verbatimCoordinates" xlink:type="simple">21°52.63'N, 101°27.07'E</named-content>, ca 690m, 3.v.2008, Wang XM leg.; 1♀, Xishuangbanna Plant Park, Xishuangbanna, <named-content xmlns:xlink="http://www.w3.org/1999/xlink" content-type="dwc:verbatimCoordinates" xlink:type="simple">21°56.05'N, 101°15.55'E</named-content>, ca 550m, 22.viii.2005, Wang XM leg.; 1♀, Nuozadu, Simao, <named-content xmlns:xlink="http://www.w3.org/1999/xlink" content-type="dwc:verbatimCoordinates" xlink:type="simple">22°34.0'N, 100°33.39'E</named-content>, ca 750m, 12.v.2008, Wang XM leg.; 2♂♂, Dadugang, Puer, <named-content xmlns:xlink="http://www.w3.org/1999/xlink" content-type="dwc:verbatimCoordinates" xlink:type="simple">22°22.35'N, 100°56.68'E</named-content>, ca 950m, 5.v.2009, Ren SX &amp; Wang XM leg.; 1♂1♀, Yaoqu, Mengla, <named-content xmlns:xlink="http://www.w3.org/1999/xlink" content-type="dwc:verbatimCoordinates" xlink:type="simple">21°46.98'N, 101°29.34'E</named-content>, ca 700m, 7.v.2009, Wang XM leg.; 1♂, Daheishan, Jiangcheng, <named-content xmlns:xlink="http://www.w3.org/1999/xlink" content-type="dwc:verbatimCoordinates" xlink:type="simple">22°33.74'N, 101°50.87'E</named-content>, ca 1300m, 17.v.2009, Wang XM leg.</p></tp:treatment-sec><tp:treatment-sec sec-type="Distribution"><title>Distribution.</title><p>China (Yunnan).</p></tp:treatment-sec><tp:treatment-sec sec-type="Etymology"><title>Etymology.</title><p>The specific epithet is formed from the Latin adjective <italic>erythrinus</italic> red colored, referring to the elytral disk being of yellow to burgundy color.</p></tp:treatment-sec><tp:treatment-sec><!--Section generated to contain objects referenced in tp:taxon-treatment.--><fig id="F2" position="float" orientation="portrait"><label>Figures 12–20.</label><caption><p>Dorsal view. <bold>12</bold> <italic><tp:taxon-name>Microserangium erythrinum</tp:taxon-name></italic> Wang &amp; Ren, sp. n. <bold>13</bold> <italic><tp:taxon-name>Microserangium fuscum</tp:taxon-name></italic> Wang &amp; Ren, sp. n. <bold>14</bold> <italic><tp:taxon-name>Microserangium glossoides</tp:taxon-name></italic> Wang &amp; Ren, sp. n. <bold>15</bold> <italic><tp:taxon-name>Microserangium shennongensis</tp:taxon-name></italic> Wang &amp; Ren, sp. n. <bold>16</bold> <italic><tp:taxon-name>Microserangium semilunatum</tp:taxon-name></italic> Wang &amp; Ren, sp. n. <bold>17</bold> <italic><tp:taxon-name>Microserangium hainanensis</tp:taxon-name></italic> (Miyatake, 1961) <bold>18</bold> <italic><tp:taxon-name>Microserangium deltoides</tp:taxon-name></italic> Wang &amp; Ren, sp. n. <bold>19</bold> <italic><tp:taxon-name>Microserangium okinawense</tp:taxon-name></italic> (Miyatake, 1961) <bold>20</bold> <italic><tp:taxon-name>Microserangium dactylicum</tp:taxon-name></italic> Wang &amp; Ren, sp. n. Scale bars: 0.2mm.</p></caption><graphic xmlns:xlink="http://www.w3.org/1999/xlink" xlink:href="ZooKeys-359-013-g002.jpg" position="float" orientation="portrait" xlink:type="simple"/></fig><fig id="F3" position="float" orientation="portrait"><label>Figures 21–36.</label><caption><p><bold>21–28</bold> <italic><tp:taxon-name>Microserangium erythrinum</tp:taxon-name></italic> Wang &amp; Ren, sp. n. <bold>21</bold> abdomen <bold>22–25</bold> male genitalia: <bold>22</bold> penis <bold>23</bold> apex of penis <bold>24</bold> tegmen, lateral view <bold>25</bold> tegmen, ventral view <bold>26</bold> mandible <bold>27</bold> antenna <bold>28</bold> hind leg <bold>29–36</bold> <italic><tp:taxon-name>Microserangium fuscum</tp:taxon-name></italic> Wang &amp; Ren, sp. n. <bold>29</bold> abdomen <bold>30–33</bold> male genitalia: <bold>30</bold> penis <bold>31</bold> apex of penis <bold>32</bold> tegmen, lateral view <bold>33</bold> tegmen, ventral view <bold>34</bold> mandible <bold>35</bold> antenna <bold>36</bold> hind leg. Scale bars: 0.1mm.</p></caption><graphic xmlns:xlink="http://www.w3.org/1999/xlink" xlink:href="ZooKeys-359-013-g003.jpg" position="float" orientation="portrait" xlink:type="simple"/></fig><fig id="F8" position="float" orientation="portrait"><label>Figure 93.</label><caption><p>Distribution map. ○ <italic><tp:taxon-name>Microserangium erythrinum</tp:taxon-name></italic> Wang &amp; Ren, sp. n. ● <italic><tp:taxon-name>Microserangium fuscum</tp:taxon-name></italic> Wang &amp; Ren, sp. n. △ <italic><tp:taxon-name>Microserangium glossoides</tp:taxon-name></italic> Wang &amp; Ren, sp. n. ▲ <italic><tp:taxon-name>Microserangium shennongensis</tp:taxon-name></italic> Wang &amp; Ren, sp. n. ▼ <italic><tp:taxon-name>Microserangium semilunatum</tp:taxon-name></italic> Wang &amp; Ren, sp. n. ★ <italic><tp:taxon-name>Microserangium hainanensis</tp:taxon-name></italic> Miyatake, 1961 ◇ <italic><tp:taxon-name>Microserangium deltoides</tp:taxon-name></italic> Wang &amp; Ren, sp. n. ◆ <italic><tp:taxon-name>Microserangium okinawense</tp:taxon-name></italic> Miyatake, 1961 ■ <italic><tp:taxon-name>Microserangium dactylicum</tp:taxon-name></italic> Wang &amp; Ren, sp. n.</p></caption><graphic xmlns:xlink="http://www.w3.org/1999/xlink" xlink:href="ZooKeys-359-013-g008.jpg" position="float" orientation="portrait" xlink:type="simple"/></fig></tp:treatment-sec></tp:taxon-treatment>
