# Supplementary material for: The genus Microserangium Miyatake (Coleoptera, Coccinellidae) from China
Source: Zookeys. 2013 Dec 5;(359):13–33. doi: 10.3897/zookeys.359.6057 (PMC3867173; doi:10.3897/zookeys.359.6057)
Supplement: XML Treatment for Microserangium fuscum [file zookeys.359.6057-treatment3.xml]

<!DOCTYPE tp:taxon-treatment
  PUBLIC "-//TaxonX//DTD Taxonomic Treatment Publishing DTD v0 20100105//EN" "tax-treatment-NSO.dtd">
<tp:taxon-treatment xmlns:tp="http://www.plazi.org/taxpub"><tp:treatment-meta><mixed-citation publication-type="journal"><person-group><name><surname>Wang</surname><given-names>Xingmin</given-names></name><name><surname>Ślipiński</surname><given-names>Adam</given-names></name><name><surname>Ren</surname><given-names>Shunxiang</given-names></name></person-group><article-title>The genus <italic>Microserangium</italic> Miyatake (Coleoptera, Coccinellidae) from China</article-title><source>Zookeys</source><day>5</day><month>12</month><year>2013</year><volume>2013</volume><issue>359</issue><fpage>13</fpage><lpage>33</lpage><pub-id pub-id-type="doi">10.3897/zookeys.359.6057</pub-id></mixed-citation></tp:treatment-meta><tp:nomenclature><tp:taxon-name>
                        <tp:taxon-name-part taxon-name-part-type="genus">Microserangium</tp:taxon-name-part>
                        <tp:taxon-name-part taxon-name-part-type="species">fuscum</tp:taxon-name-part>
                        <object-id xmlns:xlink="http://www.w3.org/1999/xlink" content-type="zoobank" xlink:type="simple">http://zoobank.org/1E69C318-0C83-4C22-A24A-870862CD263C</object-id>
                        <object-id xmlns:xlink="http://www.w3.org/1999/xlink" xlink:type="simple">http://species-id.net/wiki/Microserangium_fuscum</object-id>
                    </tp:taxon-name><tp:taxon-authority>Wang &amp; Ren</tp:taxon-authority><tp:taxon-status xmlns:xlink="http://www.w3.org/1999/xlink" xlink:type="simple">sp. n.</tp:taxon-status><xref ref-type="fig" rid="F2">Figures 13</xref><xref ref-type="fig" rid="F3">, 29–36</xref><xref ref-type="fig" rid="F8">, 93</xref></tp:nomenclature><tp:treatment-sec sec-type="Diagnosis"><title>Diagnosis.</title><p>This species can be distinguished from other <italic><tp:taxon-name>Microserangium</tp:taxon-name></italic> species by its relatively small body, dark brown dorsum (<xref ref-type="fig" rid="F2">Fig. 13</xref>), fine and sparse pronotal punctation, rather small penis capsule (<xref ref-type="fig" rid="F3">Fig. 30</xref>), and rather wide penis guide (<xref ref-type="fig" rid="F3">Fig. 33</xref>).</p></tp:treatment-sec><tp:treatment-sec sec-type="Description"><title>Description.</title><p>TL: 1.15–1.29mm, TW: 1.02–1.15mm, TH: 0.63–0.69mm, TL/TW: 1.11–1.13; PL/PW: 0.34–0.44; EL/EW: 0.89–0.90; HW/TW: 0.45; PW/TW: 0.77.</p><p>Body shiny and glabrous (<xref ref-type="fig" rid="F2">Fig. 13</xref>). Dorsum uniformly dark brown. Head brown. Underside reddish brown, legs yellowish brown, tibiae and tarsi yellow.</p><p>Head transverse and ventrally flattened; frons with four to six medium punctures and many fine punctures, and several long widely separated setae; eyes round, moderately large and coarsely faceted, widest interocular distance 0.57× width of head. Antennal club oval and flat, apex blunt (<xref ref-type="fig" rid="F3">Fig. 35</xref>).</p><p>Pronotum transverse, anterior corners inconspicuous and blunt, glabrous, punctures fine and sparsely distributed, associated with long sparsely distributed setae. Elytra smooth and shiny, with sparse row of long setae along margins, punctures extremely fine and inconspicuous. Prosternum mat and impunctate. Mesoventrite transverse, very short, surface mat, weakly furrowed. Metaventrite shiny and glabrous, punctures in center fine, 1.0–3.0 diameters apart. Meso- and metatibiae angulate externally beyond middle, almost triangular; tarsus with 3 tarsomeres (<xref ref-type="fig" rid="F3">Fig. 36</xref>).</p><p>Male genitalia. Penis strongly curved along entire length, apex narrowed and pointed, penis capsule small (<xref ref-type="fig" rid="F3">Figs 30–31</xref>). Tegmen slender and strongly asymmetrical. Penis guide in lateral view slender, almost straight, apex pointed (<xref ref-type="fig" rid="F3">Fig. 32</xref>), in ventral view flat and rather wide (<xref ref-type="fig" rid="F3">Fig. 33</xref>). Parameres small and short, less than 1/3 length of penis guide.</p></tp:treatment-sec><tp:treatment-sec sec-type="Types"><title>Types.</title><p><bold>Holotype</bold> ♂: <bold>China, Hainan:</bold> Wushi, <named-content xmlns:xlink="http://www.w3.org/1999/xlink" content-type="dwc:verbatimCoordinates" xlink:type="simple">19°8.99'N, 109°53.84'E</named-content>, ca 320m, 14.vii.1999, Peng ZQ leg.; <bold>Paratypes (2)</bold>: 1♀, same data as holotype; 1♂, Nanbin, <named-content xmlns:xlink="http://www.w3.org/1999/xlink" content-type="dwc:verbatimCoordinates" xlink:type="simple">18°21.37'N, 109°11.0'E</named-content>, ca 10m, 24.iii.1998, Peng ZQleg.</p></tp:treatment-sec><tp:treatment-sec sec-type="Distribution"><title>Distribution.</title><p>China (Hainan).</p></tp:treatment-sec><tp:treatment-sec sec-type="Etymology"><title>Etymology.</title><p>The specific epithet is formed from the Latin adjective <italic>fuscus</italic>, referring to the elytral disk being uniformly dark brown.</p></tp:treatment-sec><tp:treatment-sec><!--Section generated to contain objects referenced in tp:taxon-treatment.--><fig id="F2" position="float" orientation="portrait"><label>Figures 12–20.</label><caption><p>Dorsal view. <bold>12</bold> <italic><tp:taxon-name>Microserangium erythrinum</tp:taxon-name></italic> Wang &amp; Ren, sp. n. <bold>13</bold> <italic><tp:taxon-name>Microserangium fuscum</tp:taxon-name></italic> Wang &amp; Ren, sp. n. <bold>14</bold> <italic><tp:taxon-name>Microserangium glossoides</tp:taxon-name></italic> Wang &amp; Ren, sp. n. <bold>15</bold> <italic><tp:taxon-name>Microserangium shennongensis</tp:taxon-name></italic> Wang &amp; Ren, sp. n. <bold>16</bold> <italic><tp:taxon-name>Microserangium semilunatum</tp:taxon-name></italic> Wang &amp; Ren, sp. n. <bold>17</bold> <italic><tp:taxon-name>Microserangium hainanensis</tp:taxon-name></italic> (Miyatake, 1961) <bold>18</bold> <italic><tp:taxon-name>Microserangium deltoides</tp:taxon-name></italic> Wang &amp; Ren, sp. n. <bold>19</bold> <italic><tp:taxon-name>Microserangium okinawense</tp:taxon-name></italic> (Miyatake, 1961) <bold>20</bold> <italic><tp:taxon-name>Microserangium dactylicum</tp:taxon-name></italic> Wang &amp; Ren, sp. n. Scale bars: 0.2mm.</p></caption><graphic xmlns:xlink="http://www.w3.org/1999/xlink" xlink:href="ZooKeys-359-013-g002.jpg" position="float" orientation="portrait" xlink:type="simple"/></fig><fig id="F3" position="float" orientation="portrait"><label>Figures 21–36.</label><caption><p><bold>21–28</bold> <italic><tp:taxon-name>Microserangium erythrinum</tp:taxon-name></italic> Wang &amp; Ren, sp. n. <bold>21</bold> abdomen <bold>22–25</bold> male genitalia: <bold>22</bold> penis <bold>23</bold> apex of penis <bold>24</bold> tegmen, lateral view <bold>25</bold> tegmen, ventral view <bold>26</bold> mandible <bold>27</bold> antenna <bold>28</bold> hind leg <bold>29–36</bold> <italic><tp:taxon-name>Microserangium fuscum</tp:taxon-name></italic> Wang &amp; Ren, sp. n. <bold>29</bold> abdomen <bold>30–33</bold> male genitalia: <bold>30</bold> penis <bold>31</bold> apex of penis <bold>32</bold> tegmen, lateral view <bold>33</bold> tegmen, ventral view <bold>34</bold> mandible <bold>35</bold> antenna <bold>36</bold> hind leg. Scale bars: 0.1mm.</p></caption><graphic xmlns:xlink="http://www.w3.org/1999/xlink" xlink:href="ZooKeys-359-013-g003.jpg" position="float" orientation="portrait" xlink:type="simple"/></fig><fig id="F8" position="float" orientation="portrait"><label>Figure 93.</label><caption><p>Distribution map. ○ <italic><tp:taxon-name>Microserangium erythrinum</tp:taxon-name></italic> Wang &amp; Ren, sp. n. ● <italic><tp:taxon-name>Microserangium fuscum</tp:taxon-name></italic> Wang &amp; Ren, sp. n. △ <italic><tp:taxon-name>Microserangium glossoides</tp:taxon-name></italic> Wang &amp; Ren, sp. n. ▲ <italic><tp:taxon-name>Microserangium shennongensis</tp:taxon-name></italic> Wang &amp; Ren, sp. n. ▼ <italic><tp:taxon-name>Microserangium semilunatum</tp:taxon-name></italic> Wang &amp; Ren, sp. n. ★ <italic><tp:taxon-name>Microserangium hainanensis</tp:taxon-name></italic> Miyatake, 1961 ◇ <italic><tp:taxon-name>Microserangium deltoides</tp:taxon-name></italic> Wang &amp; Ren, sp. n. ◆ <italic><tp:taxon-name>Microserangium okinawense</tp:taxon-name></italic> Miyatake, 1961 ■ <italic><tp:taxon-name>Microserangium dactylicum</tp:taxon-name></italic> Wang &amp; Ren, sp. n.</p></caption><graphic xmlns:xlink="http://www.w3.org/1999/xlink" xlink:href="ZooKeys-359-013-g008.jpg" position="float" orientation="portrait" xlink:type="simple"/></fig></tp:treatment-sec></tp:taxon-treatment>
