# Supplementary material for: The genus Microserangium Miyatake (Coleoptera, Coccinellidae) from China
Source: Zookeys. 2013 Dec 5;(359):13–33. doi: 10.3897/zookeys.359.6057 (PMC3867173; doi:10.3897/zookeys.359.6057)
Supplement: XML Treatment for Microserangium glossoides [file zookeys.359.6057-treatment4.xml]

<!DOCTYPE tp:taxon-treatment
  PUBLIC "-//TaxonX//DTD Taxonomic Treatment Publishing DTD v0 20100105//EN" "tax-treatment-NSO.dtd">
<tp:taxon-treatment xmlns:tp="http://www.plazi.org/taxpub"><tp:treatment-meta><mixed-citation publication-type="journal"><person-group><name><surname>Wang</surname><given-names>Xingmin</given-names></name><name><surname>Ślipiński</surname><given-names>Adam</given-names></name><name><surname>Ren</surname><given-names>Shunxiang</given-names></name></person-group><article-title>The genus <italic>Microserangium</italic> Miyatake (Coleoptera, Coccinellidae) from China</article-title><source>Zookeys</source><day>5</day><month>12</month><year>2013</year><volume>2013</volume><issue>359</issue><fpage>13</fpage><lpage>33</lpage><pub-id pub-id-type="doi">10.3897/zookeys.359.6057</pub-id></mixed-citation></tp:treatment-meta><tp:nomenclature><tp:taxon-name>
                        <tp:taxon-name-part taxon-name-part-type="genus">Microserangium</tp:taxon-name-part>
                        <tp:taxon-name-part taxon-name-part-type="species">glossoides</tp:taxon-name-part>
                        <object-id xmlns:xlink="http://www.w3.org/1999/xlink" content-type="zoobank" xlink:type="simple">http://zoobank.org/829EA7BA-0BB7-4CDC-803E-A1F33A41A387</object-id>
                        <object-id xmlns:xlink="http://www.w3.org/1999/xlink" xlink:type="simple">http://species-id.net/wiki/Microserangium_glossoides</object-id>
                    </tp:taxon-name><tp:taxon-authority>Wang &amp; Ren</tp:taxon-authority><tp:taxon-status xmlns:xlink="http://www.w3.org/1999/xlink" xlink:type="simple">sp. n.</tp:taxon-status><xref ref-type="fig" rid="F2">Figures 14</xref><xref ref-type="fig" rid="F4">, 37–44</xref><xref ref-type="fig" rid="F8">, 93</xref></tp:nomenclature><tp:treatment-sec sec-type="Diagnosis"><title>Diagnosis.</title><p>This species can be distinguished from other <italic><tp:taxon-name>Microserangium</tp:taxon-name></italic> species by its male genitalia with relatively long parameres and tongue-shaped penis guide (<xref ref-type="fig" rid="F4">Figs 40–41</xref>).</p><fig id="F4" position="float" orientation="portrait"><label>Figures 37–52.</label><caption><p><bold>37–44</bold> <italic><tp:taxon-name>Microserangium glossoides</tp:taxon-name></italic> Wang &amp; Ren, sp. n. <bold>37</bold> abdomen <bold>38–41</bold> male genitalia: <bold>38</bold> penis <bold>39</bold> apex of penis <bold>40</bold> tegmen, lateral view <bold>41</bold> tegmen, ventral view <bold>42</bold> mandible <bold>43</bold> antenna <bold>44</bold> hind leg <bold>45–52</bold> <italic><tp:taxon-name>Microserangium shennongensis</tp:taxon-name></italic> Wang &amp; Ren, sp. n. <bold>45</bold> abdomen <bold>46–49</bold> male genitalia: <bold>46</bold> penis <bold>47</bold> apex of penis <bold>48</bold> tegmen, lateral view <bold>49</bold> tegmen, ventral view <bold>50</bold> mandible <bold>51</bold> antenna <bold>52</bold> hind leg. Scale bars: 0.1mm.</p></caption><graphic xmlns:xlink="http://www.w3.org/1999/xlink" xlink:href="ZooKeys-359-013-g004.jpg" position="float" orientation="portrait" xlink:type="simple"/></fig></tp:treatment-sec><tp:treatment-sec sec-type="Description"><title>Description.</title><p>TL: 1.38–1.62mm, TW: 1.19–1.48mm, TH: 0.76–0.82mm, TL/TW: 1.09–1.17; PL/PW: 0.42–0.46; EL/EW: 0.89–1.00; HW/TW: 0.42; PW/TW: 0.73.</p><p>Body shiny and glabrous (<xref ref-type="fig" rid="F2">Fig. 14</xref>). Dorsum uniformly dark brown to black. Head yellowish brown. Underside reddish brown, legs yellowish brown, tibiae and tarsi yellow.</p><p>Head transverse and ventrally flattened; frontal punctures medium-sized and densely distributed, 1.0–1.5 diameter apart, associated with several long sparsely distributed setae; eyes round, large and coarsely faceted, widest interocular distance 0.42× width of head. Antennal club oval and flat, apex angular (<xref ref-type="fig" rid="F4">Fig. 43</xref>).</p><p>Pronotum transverse, anterior corners inconspicuous and blunt, Pronotal disk densley covered with large and fine punctures both associated with long sparsely distributed setae. Elytra smooth and shiny, with sparse row of long setae along margin, punctures extremely fine and inconspicuous. Prosternum mat and impunctate. Mesoventrite transverse, very short, surface mat, weakly furrowed. Metaventrite shiny and glabrous, punctures at center fine but conspicuous, 2.0–4.0 diameters apart. Meso- and metatibiae angulate externally beyond middle, almost triangular; tarsus with 3 tarsomeres (<xref ref-type="fig" rid="F4">Fig. 44</xref>).</p><p>Male genitalia. Penis moderately curved, apex strongly narrowed and acicular, penis capsule with short outer arm and inconspicuous inner one (<xref ref-type="fig" rid="F4">Figs 38–39</xref>). Tegmen slender and asymmetrical. Penis guide in lateral view slender, almost straight, apex pointed (<xref ref-type="fig" rid="F4">Fig. 40</xref>), in ventral view flat and tongue-shape, apex slightly pointed (<xref ref-type="fig" rid="F4">Fig. 41</xref>). Parameres moderately long, slightly less than ½ length of penis guide.</p></tp:treatment-sec><tp:treatment-sec sec-type="Types"><title>Types.</title><p><bold>Holotype</bold> ♂: <bold>China, Hainan:</bold> Bawangling, <named-content xmlns:xlink="http://www.w3.org/1999/xlink" content-type="dwc:verbatimCoordinates" xlink:type="simple">19°05.65'N, 109°6.73'E</named-content>, ca 330m, 21.iii.1996, Peng ZQ leg. <bold>Paratypes (11)</bold>: <bold>Hainan:</bold> 5♂♂, same data to holotype; 2♂♂, Wuzhishan, <named-content xmlns:xlink="http://www.w3.org/1999/xlink" content-type="dwc:verbatimCoordinates" xlink:type="simple">18°47.0'N, 109°31.98'E</named-content>, ca 650m, viii.1995, Peng ZQleg.; 1♂, Limushan, <named-content xmlns:xlink="http://www.w3.org/1999/xlink" content-type="dwc:verbatimCoordinates" xlink:type="simple">19°16.08'N, 109°47.32'E</named-content>, ca 280m, 21.iv. 1996, Peng ZQleg.; 1♂, Shijing, Diaoluoshan, <named-content xmlns:xlink="http://www.w3.org/1999/xlink" content-type="dwc:verbatimCoordinates" xlink:type="simple">18°56.15'N, 109°56.90'E</named-content>, ca 200m, ix. 1995, Peng ZQleg.; 1♀, Wuzhishan, <named-content xmlns:xlink="http://www.w3.org/1999/xlink" content-type="dwc:verbatimCoordinates" xlink:type="simple">18°47'N, 109°31.98'E</named-content>, ca 650m, 22.xi.1991, Peng ZQ leg.; 1♂, Limushan, <named-content xmlns:xlink="http://www.w3.org/1999/xlink" content-type="dwc:verbatimCoordinates" xlink:type="simple">19°16.08'N, 109°47.32'E</named-content>, ca 280m, 22.vii.2006, Wang XMleg.</p></tp:treatment-sec><tp:treatment-sec sec-type="Distribution"><title>Distribution.</title><p>China (Hainan).</p></tp:treatment-sec><tp:treatment-sec sec-type="Etymology"><title>Etymology.</title><p>The specific epithet is formed from the Latin adjective <italic>glossoides</italic>, referring to the tongue-shaped penis guide.</p></tp:treatment-sec><tp:treatment-sec><!--Section generated to contain objects referenced in tp:taxon-treatment.--><fig id="F2" position="float" orientation="portrait"><label>Figures 12–20.</label><caption><p>Dorsal view. <bold>12</bold> <italic><tp:taxon-name>Microserangium erythrinum</tp:taxon-name></italic> Wang &amp; Ren, sp. n. <bold>13</bold> <italic><tp:taxon-name>Microserangium fuscum</tp:taxon-name></italic> Wang &amp; Ren, sp. n. <bold>14</bold> <italic><tp:taxon-name>Microserangium glossoides</tp:taxon-name></italic> Wang &amp; Ren, sp. n. <bold>15</bold> <italic><tp:taxon-name>Microserangium shennongensis</tp:taxon-name></italic> Wang &amp; Ren, sp. n. <bold>16</bold> <italic><tp:taxon-name>Microserangium semilunatum</tp:taxon-name></italic> Wang &amp; Ren, sp. n. <bold>17</bold> <italic><tp:taxon-name>Microserangium hainanensis</tp:taxon-name></italic> (Miyatake, 1961) <bold>18</bold> <italic><tp:taxon-name>Microserangium deltoides</tp:taxon-name></italic> Wang &amp; Ren, sp. n. <bold>19</bold> <italic><tp:taxon-name>Microserangium okinawense</tp:taxon-name></italic> (Miyatake, 1961) <bold>20</bold> <italic><tp:taxon-name>Microserangium dactylicum</tp:taxon-name></italic> Wang &amp; Ren, sp. n. Scale bars: 0.2mm.</p></caption><graphic xmlns:xlink="http://www.w3.org/1999/xlink" xlink:href="ZooKeys-359-013-g002.jpg" position="float" orientation="portrait" xlink:type="simple"/></fig><fig id="F8" position="float" orientation="portrait"><label>Figure 93.</label><caption><p>Distribution map. ○ <italic><tp:taxon-name>Microserangium erythrinum</tp:taxon-name></italic> Wang &amp; Ren, sp. n. ● <italic><tp:taxon-name>Microserangium fuscum</tp:taxon-name></italic> Wang &amp; Ren, sp. n. △ <italic><tp:taxon-name>Microserangium glossoides</tp:taxon-name></italic> Wang &amp; Ren, sp. n. ▲ <italic><tp:taxon-name>Microserangium shennongensis</tp:taxon-name></italic> Wang &amp; Ren, sp. n. ▼ <italic><tp:taxon-name>Microserangium semilunatum</tp:taxon-name></italic> Wang &amp; Ren, sp. n. ★ <italic><tp:taxon-name>Microserangium hainanensis</tp:taxon-name></italic> Miyatake, 1961 ◇ <italic><tp:taxon-name>Microserangium deltoides</tp:taxon-name></italic> Wang &amp; Ren, sp. n. ◆ <italic><tp:taxon-name>Microserangium okinawense</tp:taxon-name></italic> Miyatake, 1961 ■ <italic><tp:taxon-name>Microserangium dactylicum</tp:taxon-name></italic> Wang &amp; Ren, sp. n.</p></caption><graphic xmlns:xlink="http://www.w3.org/1999/xlink" xlink:href="ZooKeys-359-013-g008.jpg" position="float" orientation="portrait" xlink:type="simple"/></fig></tp:treatment-sec></tp:taxon-treatment>
