# Supplementary material for: The genus Microserangium Miyatake (Coleoptera, Coccinellidae) from China
Source: Zookeys. 2013 Dec 5;(359):13–33. doi: 10.3897/zookeys.359.6057 (PMC3867173; doi:10.3897/zookeys.359.6057)
Supplement: XML Treatment for Microserangium shennongensis [file zookeys.359.6057-treatment5.xml]

<!DOCTYPE tp:taxon-treatment
  PUBLIC "-//TaxonX//DTD Taxonomic Treatment Publishing DTD v0 20100105//EN" "tax-treatment-NSO.dtd">
<tp:taxon-treatment xmlns:tp="http://www.plazi.org/taxpub"><tp:treatment-meta><mixed-citation publication-type="journal"><person-group><name><surname>Wang</surname><given-names>Xingmin</given-names></name><name><surname>Ślipiński</surname><given-names>Adam</given-names></name><name><surname>Ren</surname><given-names>Shunxiang</given-names></name></person-group><article-title>The genus <italic>Microserangium</italic> Miyatake (Coleoptera, Coccinellidae) from China</article-title><source>Zookeys</source><day>5</day><month>12</month><year>2013</year><volume>2013</volume><issue>359</issue><fpage>13</fpage><lpage>33</lpage><pub-id pub-id-type="doi">10.3897/zookeys.359.6057</pub-id></mixed-citation></tp:treatment-meta><tp:nomenclature><tp:taxon-name>
                        <tp:taxon-name-part taxon-name-part-type="genus">Microserangium</tp:taxon-name-part>
                        <tp:taxon-name-part taxon-name-part-type="species">shennongensis</tp:taxon-name-part>
                        <object-id xmlns:xlink="http://www.w3.org/1999/xlink" content-type="zoobank" xlink:type="simple">http://zoobank.org/2E6728C1-68D9-4425-B824-A0FBB2FC991B</object-id>
                        <object-id xmlns:xlink="http://www.w3.org/1999/xlink" xlink:type="simple">http://species-id.net/wiki/Microserangium_shennongensis</object-id>
                    </tp:taxon-name><tp:taxon-authority>Wang &amp; Ren</tp:taxon-authority><tp:taxon-status xmlns:xlink="http://www.w3.org/1999/xlink" xlink:type="simple">sp. n.</tp:taxon-status><xref ref-type="fig" rid="F2">Figures 15</xref><xref ref-type="fig" rid="F4">, 45–52</xref><xref ref-type="fig" rid="F8">, 93</xref></tp:nomenclature><tp:treatment-sec sec-type="Diagnosis"><title>Diagnosis.</title><p>This species is similar to <italic><tp:taxon-name>Microserangium glossoides</tp:taxon-name></italic>, from which it differs in having a relatively large outer arm of the penis capsule, small parameres, and narrow and curved penis guide (<xref ref-type="fig" rid="F4">Figs 46–49</xref>). In <italic><tp:taxon-name>Microserangium glossoides</tp:taxon-name></italic>, the penis capsule is inconspicuous, the parameres are distinctly longer than in <italic><tp:taxon-name>Microserangium shennongensis</tp:taxon-name></italic>, and the penis guide is tongue-shaped (<xref ref-type="fig" rid="F4">Figs 38–41</xref>).</p></tp:treatment-sec><tp:treatment-sec sec-type="Description"><title>Description.</title><p>TL: 1.25–1.35mm, TW: 1.09–1.15mm, TH: 0.66–0.69mm, TL/TW: 1.15–1.17; PL/PW: 0.42–0.44; EL/EW: 0.94–1.11; HW/TW: 0.42; PW/TW: 0.73.</p><p>Body shiny and glabrous (<xref ref-type="fig" rid="F2">Fig. 15</xref>). Dorsum uniformly black. Head reddish brown. Underside dark brown, legs brown, tibiae and tarsi yellow.</p><p>Head transverse and ventrally flattened; frontal punctures large, conspicuous and densely distributed, 0.5–1.0 diameter apart, associated with long sparsely distributed setae; eyes round, large and coarsely faceted, widest interocular distance 0.50× width of head. Antennal club oval and flat, apex truncated (<xref ref-type="fig" rid="F4">Fig. 51</xref>).</p><p>Pronotum short and strongly transverse, anterior corners inconspicuous and blunt. Pronotal disk with densely distributed large and fine punctures both associated with long sparsely distributed setae. Elytra smooth and shiny, with sparse row of long setae along margins, punctures extremely fine and inconspicuous. Prosternum mat and impunctate. Mesoventrite transverse, very short, surface mat, weakly furrowed. Metaventrite shiny and glabrous, punctures fine and densely distributed, 1.5–2.0 diameters apart. Meso- and metatibiae weakly angulate externally beyond middle; tarsus with 3 tarsomeres (<xref ref-type="fig" rid="F4">Fig. 52</xref>).</p><p>Male genitalia. Penis strongly curved along entire length, apex narrowed and acicular, penis capsule with short but distinct outer arm and small inner one (<xref ref-type="fig" rid="F4">Figs 46–47</xref>). Tegmen rather slender and strongly asymmetrical. Penis guide in lateral view slender, outer margin arcuate, apex pointed (<xref ref-type="fig" rid="F4">Fig. 48</xref>), in ventral view slender and moderately curved, apex pointed (<xref ref-type="fig" rid="F4">Fig. 49</xref>). Parameres inconspicuous, small.</p></tp:treatment-sec><tp:treatment-sec sec-type="Types"><title>Types.</title><p><bold>Holotype</bold> ♂: <bold>China, Hunan:</bold> Shennong Valley National Forest Park, Yanling, <named-content xmlns:xlink="http://www.w3.org/1999/xlink" content-type="dwc:verbatimCoordinates" xlink:type="simple">26°29.95'N, 114°0.18.98'E</named-content>, ca 800m, 9.x.2010, Wang XM leg. <bold>Paratypes (4)</bold>: <bold>Hunan:</bold> 1♂3♀♀, same data as the holotype.</p></tp:treatment-sec><tp:treatment-sec sec-type="Distribution"><title>Distribution.</title><p>China (Hunan).</p></tp:treatment-sec><tp:treatment-sec sec-type="Etymology"><title>Etymology.</title><p>The specific epithet refers to the Shennong Valley National Forest Park, the type locality of this ladybird.</p></tp:treatment-sec><tp:treatment-sec><!--Section generated to contain objects referenced in tp:taxon-treatment.--><fig id="F2" position="float" orientation="portrait"><label>Figures 12–20.</label><caption><p>Dorsal view. <bold>12</bold> <italic><tp:taxon-name>Microserangium erythrinum</tp:taxon-name></italic> Wang &amp; Ren, sp. n. <bold>13</bold> <italic><tp:taxon-name>Microserangium fuscum</tp:taxon-name></italic> Wang &amp; Ren, sp. n. <bold>14</bold> <italic><tp:taxon-name>Microserangium glossoides</tp:taxon-name></italic> Wang &amp; Ren, sp. n. <bold>15</bold> <italic><tp:taxon-name>Microserangium shennongensis</tp:taxon-name></italic> Wang &amp; Ren, sp. n. <bold>16</bold> <italic><tp:taxon-name>Microserangium semilunatum</tp:taxon-name></italic> Wang &amp; Ren, sp. n. <bold>17</bold> <italic><tp:taxon-name>Microserangium hainanensis</tp:taxon-name></italic> (Miyatake, 1961) <bold>18</bold> <italic><tp:taxon-name>Microserangium deltoides</tp:taxon-name></italic> Wang &amp; Ren, sp. n. <bold>19</bold> <italic><tp:taxon-name>Microserangium okinawense</tp:taxon-name></italic> (Miyatake, 1961) <bold>20</bold> <italic><tp:taxon-name>Microserangium dactylicum</tp:taxon-name></italic> Wang &amp; Ren, sp. n. Scale bars: 0.2mm.</p></caption><graphic xmlns:xlink="http://www.w3.org/1999/xlink" xlink:href="ZooKeys-359-013-g002.jpg" position="float" orientation="portrait" xlink:type="simple"/></fig><fig id="F4" position="float" orientation="portrait"><label>Figures 37–52.</label><caption><p><bold>37–44</bold> <italic><tp:taxon-name>Microserangium glossoides</tp:taxon-name></italic> Wang &amp; Ren, sp. n. <bold>37</bold> abdomen <bold>38–41</bold> male genitalia: <bold>38</bold> penis <bold>39</bold> apex of penis <bold>40</bold> tegmen, lateral view <bold>41</bold> tegmen, ventral view <bold>42</bold> mandible <bold>43</bold> antenna <bold>44</bold> hind leg <bold>45–52</bold> <italic><tp:taxon-name>Microserangium shennongensis</tp:taxon-name></italic> Wang &amp; Ren, sp. n. <bold>45</bold> abdomen <bold>46–49</bold> male genitalia: <bold>46</bold> penis <bold>47</bold> apex of penis <bold>48</bold> tegmen, lateral view <bold>49</bold> tegmen, ventral view <bold>50</bold> mandible <bold>51</bold> antenna <bold>52</bold> hind leg. Scale bars: 0.1mm.</p></caption><graphic xmlns:xlink="http://www.w3.org/1999/xlink" xlink:href="ZooKeys-359-013-g004.jpg" position="float" orientation="portrait" xlink:type="simple"/></fig><fig id="F8" position="float" orientation="portrait"><label>Figure 93.</label><caption><p>Distribution map. ○ <italic><tp:taxon-name>Microserangium erythrinum</tp:taxon-name></italic> Wang &amp; Ren, sp. n. ● <italic><tp:taxon-name>Microserangium fuscum</tp:taxon-name></italic> Wang &amp; Ren, sp. n. △ <italic><tp:taxon-name>Microserangium glossoides</tp:taxon-name></italic> Wang &amp; Ren, sp. n. ▲ <italic><tp:taxon-name>Microserangium shennongensis</tp:taxon-name></italic> Wang &amp; Ren, sp. n. ▼ <italic><tp:taxon-name>Microserangium semilunatum</tp:taxon-name></italic> Wang &amp; Ren, sp. n. ★ <italic><tp:taxon-name>Microserangium hainanensis</tp:taxon-name></italic> Miyatake, 1961 ◇ <italic><tp:taxon-name>Microserangium deltoides</tp:taxon-name></italic> Wang &amp; Ren, sp. n. ◆ <italic><tp:taxon-name>Microserangium okinawense</tp:taxon-name></italic> Miyatake, 1961 ■ <italic><tp:taxon-name>Microserangium dactylicum</tp:taxon-name></italic> Wang &amp; Ren, sp. n.</p></caption><graphic xmlns:xlink="http://www.w3.org/1999/xlink" xlink:href="ZooKeys-359-013-g008.jpg" position="float" orientation="portrait" xlink:type="simple"/></fig></tp:treatment-sec></tp:taxon-treatment>
