# Supplementary material for: The genus Microserangium Miyatake (Coleoptera, Coccinellidae) from China
Source: Zookeys. 2013 Dec 5;(359):13–33. doi: 10.3897/zookeys.359.6057 (PMC3867173; doi:10.3897/zookeys.359.6057)
Supplement: XML Treatment for Microserangium semilunatum [file zookeys.359.6057-treatment6.xml]

<!DOCTYPE tp:taxon-treatment
  PUBLIC "-//TaxonX//DTD Taxonomic Treatment Publishing DTD v0 20100105//EN" "tax-treatment-NSO.dtd">
<tp:taxon-treatment xmlns:tp="http://www.plazi.org/taxpub"><tp:treatment-meta><mixed-citation publication-type="journal"><person-group><name><surname>Wang</surname><given-names>Xingmin</given-names></name><name><surname>Ślipiński</surname><given-names>Adam</given-names></name><name><surname>Ren</surname><given-names>Shunxiang</given-names></name></person-group><article-title>The genus <italic>Microserangium</italic> Miyatake (Coleoptera, Coccinellidae) from China</article-title><source>Zookeys</source><day>5</day><month>12</month><year>2013</year><volume>2013</volume><issue>359</issue><fpage>13</fpage><lpage>33</lpage><pub-id pub-id-type="doi">10.3897/zookeys.359.6057</pub-id></mixed-citation></tp:treatment-meta><tp:nomenclature><tp:taxon-name>
                        <tp:taxon-name-part taxon-name-part-type="genus">Microserangium</tp:taxon-name-part>
                        <tp:taxon-name-part taxon-name-part-type="species">semilunatum</tp:taxon-name-part>
                        <object-id xmlns:xlink="http://www.w3.org/1999/xlink" content-type="zoobank" xlink:type="simple">http://zoobank.org/0B55E091-1323-469F-A479-57E7F47388D4</object-id>
                        <object-id xmlns:xlink="http://www.w3.org/1999/xlink" xlink:type="simple">http://species-id.net/wiki/Microserangium_semilunatum</object-id>
                    </tp:taxon-name><tp:taxon-authority>Wang &amp; Ren</tp:taxon-authority><tp:taxon-status xmlns:xlink="http://www.w3.org/1999/xlink" xlink:type="simple">sp. n.</tp:taxon-status><xref ref-type="fig" rid="F2">Figures 16</xref><xref ref-type="fig" rid="F5">, 53–60</xref><xref ref-type="fig" rid="F8">, 93</xref></tp:nomenclature><tp:treatment-sec sec-type="Diagnosis"><title>Diagnosis.</title><p>The male genitalia of this species are similar to <italic><tp:taxon-name>Microserangium erythrinum</tp:taxon-name></italic>, but this species can be distinguished from the latter by its uniformly dark elytra and semilunate penis guide (<xref ref-type="fig" rid="F2">Figs 16</xref>, <xref ref-type="fig" rid="F5">56–57</xref>). In <italic><tp:taxon-name>Microserangium erythrinum</tp:taxon-name></italic>,theelytral disk is yellow or burgundy with dark brown margins and the penis guide is acutely triangular (<xref ref-type="fig" rid="F2">Figs 12</xref>, <xref ref-type="fig" rid="F3">24–25</xref>).</p><fig id="F5" position="float" orientation="portrait"><label>Figures 53–68.</label><caption><p><bold>53–60</bold> <italic><tp:taxon-name>Microserangium semilunatum</tp:taxon-name></italic> Wang &amp; Ren, sp. n. <bold>53</bold> abdomen <bold>54–57</bold> male genitalia: <bold>54</bold> penis <bold>55</bold> apex of penis <bold>56</bold> tegmen, lateral view <bold>57</bold> tegmen, ventral view <bold>58</bold> mandible <bold>59</bold> antenna <bold>60</bold> hind leg <bold>61–68</bold> <italic><tp:taxon-name>Microserangium hainanensis</tp:taxon-name></italic> Miyatake, 1961 <bold>61</bold> abdomen <bold>62–65</bold> male genitalia: <bold>62</bold> penis <bold>63</bold> apex of penis <bold>64</bold> tegmen, lateral view <bold>65</bold> tegmen, ventral view <bold>66</bold> mandible <bold>67</bold> antenna <bold>68</bold> hind leg. Scale bars: 0.1mm.</p></caption><graphic xmlns:xlink="http://www.w3.org/1999/xlink" xlink:href="ZooKeys-359-013-g005.jpg" position="float" orientation="portrait" xlink:type="simple"/></fig></tp:treatment-sec><tp:treatment-sec sec-type="Description"><title>Description.</title><p>TL: 1.42–1.55mm, TW: 1.24–1.35mm, TH: 0.76–0.86mm, TL/TW: 1.14–1.15; PL/PW: 0.40–0.44; EL/EW: 0.93–0.98; HW/TW: 0.44; PW/TW: 0.73.</p><p>Body shiny and glabrous (<xref ref-type="fig" rid="F2">Fig. 16</xref>). Dorsum uniformly black. Head black, clypeus brown. Underside black, legs dark brown, tibiae and tarsi yellow.</p><p>Head transverse and ventrally flattened; frontal punctures large and densely distributed, 0.3–1.0 diameter apart, associated with long sparsely distributed setae; eyes round, large and coarsely faceted, widest interocular distance 0.50× width of head. Antennal club oval and flat, apex blunt (<xref ref-type="fig" rid="F5">Fig. 59</xref>).</p><p>Pronotum short and strongly transverse, anterior corner inconspicuous and blunt, mat and shagreened. Pronotal disk with densely distributed large and fine shallow punctures both associated with long sparsely distributed setae. Elytra smooth and shiny, with sparse row of long setae along margins, punctures extremely fine and inconspicuous. Prosternum mat and impunctate. Mesoventrite transverse, very short, surface mat weakly furrowed. Metaventrite shiny and glabrous, punctures fine and sparsely distributed, 2.0–3.0 diameters apart. Meso- and metatibiae strongly angulate externally beyond middle; tarsus with 3 tarsomeres (<xref ref-type="fig" rid="F5">Fig. 60</xref>).</p><p>Male genitalia. Penis strongly curved along entire length, apex narrowed and acicular, penis capsule with large outer arm and inconspicuous inner one (<xref ref-type="fig" rid="F5">Figs 54–55</xref>). Tegmen rather slender and strongly asymmetrical. Penis guide in lateral view small, almost straight, apex pointed (<xref ref-type="fig" rid="F5">Fig. 56</xref>), in ventral view small and semilunate (<xref ref-type="fig" rid="F5">Fig. 57</xref>). Parameres conspicuous.</p></tp:treatment-sec><tp:treatment-sec sec-type="Types"><title>Types.</title><p><bold>Holotype</bold> ♂: <bold>China, Hainan:</bold> Bawangling, <named-content xmlns:xlink="http://www.w3.org/1999/xlink" content-type="dwc:verbatimCoordinates" xlink:type="simple">19°05.65'N, 109°6.73'E</named-content>, ca 330m, 21.iii.1996, Peng ZQ leg. <bold>Paratypes</bold> (12): <bold>Hainan:</bold> 4♂♂1♀, same data to holotype; 1♂1♀, Bawangling, <named-content xmlns:xlink="http://www.w3.org/1999/xlink" content-type="dwc:verbatimCoordinates" xlink:type="simple">19°05.65'N, 109°6.73'E</named-content>, ca 330m, 3.ix.1998, Peng ZQleg.; 1♂, Bawangling, <named-content xmlns:xlink="http://www.w3.org/1999/xlink" content-type="dwc:verbatimCoordinates" xlink:type="simple">19°05.65'N, 109°6.73'E</named-content>, ca 330m, 20.iv.2000, Peng ZQleg.; 1♂1♀, Diaoluoshan, <named-content xmlns:xlink="http://www.w3.org/1999/xlink" content-type="dwc:verbatimCoordinates" xlink:type="simple">18°56.15'N, 109°56.90'E</named-content>, ca 200m, 26.vii.2006, Wang XM leg.; 1♂, Diaoluoshan, <named-content xmlns:xlink="http://www.w3.org/1999/xlink" content-type="dwc:verbatimCoordinates" xlink:type="simple">18°56.15'N, 109°56.90'E</named-content>, ca 200m, 7.v.2005, Wang XM leg.</p></tp:treatment-sec><tp:treatment-sec sec-type="Distribution"><title>Distribution.</title><p>China (Hainan).</p></tp:treatment-sec><tp:treatment-sec sec-type="Etymology"><title>Etymology.</title><p>The specific epithet is formed from the the Latin adjective <italic>semilunatus</italic>, referring to the semilunate penis guide.</p></tp:treatment-sec><tp:treatment-sec><!--Section generated to contain objects referenced in tp:taxon-treatment.--><fig id="F2" position="float" orientation="portrait"><label>Figures 12–20.</label><caption><p>Dorsal view. <bold>12</bold> <italic><tp:taxon-name>Microserangium erythrinum</tp:taxon-name></italic> Wang &amp; Ren, sp. n. <bold>13</bold> <italic><tp:taxon-name>Microserangium fuscum</tp:taxon-name></italic> Wang &amp; Ren, sp. n. <bold>14</bold> <italic><tp:taxon-name>Microserangium glossoides</tp:taxon-name></italic> Wang &amp; Ren, sp. n. <bold>15</bold> <italic><tp:taxon-name>Microserangium shennongensis</tp:taxon-name></italic> Wang &amp; Ren, sp. n. <bold>16</bold> <italic><tp:taxon-name>Microserangium semilunatum</tp:taxon-name></italic> Wang &amp; Ren, sp. n. <bold>17</bold> <italic><tp:taxon-name>Microserangium hainanensis</tp:taxon-name></italic> (Miyatake, 1961) <bold>18</bold> <italic><tp:taxon-name>Microserangium deltoides</tp:taxon-name></italic> Wang &amp; Ren, sp. n. <bold>19</bold> <italic><tp:taxon-name>Microserangium okinawense</tp:taxon-name></italic> (Miyatake, 1961) <bold>20</bold> <italic><tp:taxon-name>Microserangium dactylicum</tp:taxon-name></italic> Wang &amp; Ren, sp. n. Scale bars: 0.2mm.</p></caption><graphic xmlns:xlink="http://www.w3.org/1999/xlink" xlink:href="ZooKeys-359-013-g002.jpg" position="float" orientation="portrait" xlink:type="simple"/></fig><fig id="F8" position="float" orientation="portrait"><label>Figure 93.</label><caption><p>Distribution map. ○ <italic><tp:taxon-name>Microserangium erythrinum</tp:taxon-name></italic> Wang &amp; Ren, sp. n. ● <italic><tp:taxon-name>Microserangium fuscum</tp:taxon-name></italic> Wang &amp; Ren, sp. n. △ <italic><tp:taxon-name>Microserangium glossoides</tp:taxon-name></italic> Wang &amp; Ren, sp. n. ▲ <italic><tp:taxon-name>Microserangium shennongensis</tp:taxon-name></italic> Wang &amp; Ren, sp. n. ▼ <italic><tp:taxon-name>Microserangium semilunatum</tp:taxon-name></italic> Wang &amp; Ren, sp. n. ★ <italic><tp:taxon-name>Microserangium hainanensis</tp:taxon-name></italic> Miyatake, 1961 ◇ <italic><tp:taxon-name>Microserangium deltoides</tp:taxon-name></italic> Wang &amp; Ren, sp. n. ◆ <italic><tp:taxon-name>Microserangium okinawense</tp:taxon-name></italic> Miyatake, 1961 ■ <italic><tp:taxon-name>Microserangium dactylicum</tp:taxon-name></italic> Wang &amp; Ren, sp. n.</p></caption><graphic xmlns:xlink="http://www.w3.org/1999/xlink" xlink:href="ZooKeys-359-013-g008.jpg" position="float" orientation="portrait" xlink:type="simple"/></fig><fig id="F3" position="float" orientation="portrait"><label>Figures 21–36.</label><caption><p><bold>21–28</bold> <italic><tp:taxon-name>Microserangium erythrinum</tp:taxon-name></italic> Wang &amp; Ren, sp. n. <bold>21</bold> abdomen <bold>22–25</bold> male genitalia: <bold>22</bold> penis <bold>23</bold> apex of penis <bold>24</bold> tegmen, lateral view <bold>25</bold> tegmen, ventral view <bold>26</bold> mandible <bold>27</bold> antenna <bold>28</bold> hind leg <bold>29–36</bold> <italic><tp:taxon-name>Microserangium fuscum</tp:taxon-name></italic> Wang &amp; Ren, sp. n. <bold>29</bold> abdomen <bold>30–33</bold> male genitalia: <bold>30</bold> penis <bold>31</bold> apex of penis <bold>32</bold> tegmen, lateral view <bold>33</bold> tegmen, ventral view <bold>34</bold> mandible <bold>35</bold> antenna <bold>36</bold> hind leg. Scale bars: 0.1mm.</p></caption><graphic xmlns:xlink="http://www.w3.org/1999/xlink" xlink:href="ZooKeys-359-013-g003.jpg" position="float" orientation="portrait" xlink:type="simple"/></fig></tp:treatment-sec></tp:taxon-treatment>
