# Supplementary material for: The genus Microserangium Miyatake (Coleoptera, Coccinellidae) from China
Source: Zookeys. 2013 Dec 5;(359):13–33. doi: 10.3897/zookeys.359.6057 (PMC3867173; doi:10.3897/zookeys.359.6057)
Supplement: XML Treatment for Microserangium hainanensis [file zookeys.359.6057-treatment7.xml]

<!DOCTYPE tp:taxon-treatment
  PUBLIC "-//TaxonX//DTD Taxonomic Treatment Publishing DTD v0 20100105//EN" "tax-treatment-NSO.dtd">
<tp:taxon-treatment xmlns:tp="http://www.plazi.org/taxpub"><tp:treatment-meta><mixed-citation publication-type="journal"><person-group><name><surname>Wang</surname><given-names>Xingmin</given-names></name><name><surname>Ślipiński</surname><given-names>Adam</given-names></name><name><surname>Ren</surname><given-names>Shunxiang</given-names></name></person-group><article-title>The genus <italic>Microserangium</italic> Miyatake (Coleoptera, Coccinellidae) from China</article-title><source>Zookeys</source><day>5</day><month>12</month><year>2013</year><volume>2013</volume><issue>359</issue><fpage>13</fpage><lpage>33</lpage><pub-id pub-id-type="doi">10.3897/zookeys.359.6057</pub-id></mixed-citation></tp:treatment-meta><tp:nomenclature><tp:taxon-name>
                        <tp:taxon-name-part taxon-name-part-type="genus">Microserangium</tp:taxon-name-part>
                        <tp:taxon-name-part taxon-name-part-type="species">hainanensis</tp:taxon-name-part>
                        <object-id xmlns:xlink="http://www.w3.org/1999/xlink" xlink:type="simple">http://species-id.net/wiki/Microserangium_hainanensis</object-id>
                    </tp:taxon-name><tp:taxon-authority>Miyatake, 1961</tp:taxon-authority><xref ref-type="fig" rid="F2">Figures 17</xref><xref ref-type="fig" rid="F5">, 61–68</xref><xref ref-type="fig" rid="F8">, 93</xref><tp:nomenclature-citation-list><tp:nomenclature-citation><tp:taxon-name>Microserangium hainanensis</tp:taxon-name><comment> Miyatake, 1961b: 144.</comment></tp:nomenclature-citation><tp:nomenclature-citation><tp:taxon-name>Serangiella hainanensis</tp:taxon-name><comment>: <xref ref-type="bibr" rid="B15">Ślipiński and Burckhardt 2006</xref>: 50.</comment></tp:nomenclature-citation></tp:nomenclature-citation-list></tp:nomenclature><tp:treatment-sec sec-type="Diagnosis"><title>Diagnosis.</title><p>This species can be distinguished as follows: frontal punctures fine and sparsely distributed, pronotum densely covered with large punctures associated with long sparsely distributed setae, and punctures in central part of metaventrite moderately large and densely distributed. The penis guide of the male genitalia is also unique (<xref ref-type="fig" rid="F5">Fig. 65</xref>).</p></tp:treatment-sec><tp:treatment-sec sec-type="Description"><title>Description.</title><p>TL: 1.52–1.62mm, TW: 1.35–1.45mm, TH: 0.86–0.89mm, TL/TW: 1.11–1.12; PL/PW: 0.44–0.45; EL/EW: 0.90–0.91; HW/TW: 0.43; PW/TW: 0.70.</p><p>Body shiny and glabrous (<xref ref-type="fig" rid="F2">Fig. 17</xref>). Dorsum uniformly black. Head dark brown, frons brown. Underside dark brown, legs reddish brown, tibiae and tarsi yellow.</p><p>Head transverse and ventrally flattened; frontal punctures fine and sparsely distributed, 1.0–2.0 diameters apart, associated with long sparsely distriuted setae, eyes round, large and coarsely faceted, widest interocular distance 0.47× width of head. Antennal club oval and flat, apex blunt (<xref ref-type="fig" rid="F5">Fig. 67</xref>).</p><p>Pronotum strongly transverse, anterior corners inconspicuous and blunt, mat and shagreened. Pronotal disk with densely distributed large punctures associated with long sparsely distributed setae. Elytra smooth and shiny, with long sparsely distributed setae along margins, punctures extremely fine and inconspicuous. Prosternum mat and impunctate. Mesoventrite transverse, very short, surface mat weakly furrowed. Metaventrite shiny and glabrous, with densely distributed medium size punctures at center, 1.0–2.0 diameters apart. Meso- and metatibiae angulate externally beyond middle; tarsus with 3 tarsomeres (<xref ref-type="fig" rid="F5">Fig. 68</xref>).</p><p>Male genitalia. Penis strongly curved, apex narrowed and pointed, penis capsule with conspicuous outer arm (<xref ref-type="fig" rid="F5">Figs 62–63</xref>). Tegmen slender and strongly asymmetrical. Penis guide in lateral view slender, straight, apex pointed (<xref ref-type="fig" rid="F5">Fig. 64</xref>), in ventral view acute triangular, apex pointed (<xref ref-type="fig" rid="F5">Fig. 65</xref>). Parameres conspicuous, small, short, rectangular with penis guide (<xref ref-type="fig" rid="F5">Fig. 64</xref>).</p></tp:treatment-sec><tp:treatment-sec sec-type="Specimens examined"><title>Specimens examined.</title><p><bold>China, Hainan:</bold> 2♂♂, Tianchi, Jingfengling, <named-content xmlns:xlink="http://www.w3.org/1999/xlink" content-type="dwc:verbatimCoordinates" xlink:type="simple">18°44.42'N, 108°51.80'E</named-content>, ca 820m, viii.1995, Peng ZQ leg. 2♂♂, Xinan, Diaoluoshan, <named-content xmlns:xlink="http://www.w3.org/1999/xlink" content-type="dwc:verbatimCoordinates" xlink:type="simple">18°56.15'N, 109°56.90'E</named-content>, 18.ix.1995, Peng ZQ leg.; 1♂, Bawangling, <named-content xmlns:xlink="http://www.w3.org/1999/xlink" content-type="dwc:verbatimCoordinates" xlink:type="simple">19°05.65'N, 109°6.73'E</named-content>, ca 330m, 5.v.2005, Wang XM leg.</p></tp:treatment-sec><tp:treatment-sec sec-type="Distribution"><title>Distribution.</title><p>China (Hainan).</p></tp:treatment-sec><tp:treatment-sec><!--Section generated to contain objects referenced in tp:taxon-treatment.--><fig id="F2" position="float" orientation="portrait"><label>Figures 12–20.</label><caption><p>Dorsal view. <bold>12</bold> <italic><tp:taxon-name>Microserangium erythrinum</tp:taxon-name></italic> Wang &amp; Ren, sp. n. <bold>13</bold> <italic><tp:taxon-name>Microserangium fuscum</tp:taxon-name></italic> Wang &amp; Ren, sp. n. <bold>14</bold> <italic><tp:taxon-name>Microserangium glossoides</tp:taxon-name></italic> Wang &amp; Ren, sp. n. <bold>15</bold> <italic><tp:taxon-name>Microserangium shennongensis</tp:taxon-name></italic> Wang &amp; Ren, sp. n. <bold>16</bold> <italic><tp:taxon-name>Microserangium semilunatum</tp:taxon-name></italic> Wang &amp; Ren, sp. n. <bold>17</bold> <italic><tp:taxon-name>Microserangium hainanensis</tp:taxon-name></italic> (Miyatake, 1961) <bold>18</bold> <italic><tp:taxon-name>Microserangium deltoides</tp:taxon-name></italic> Wang &amp; Ren, sp. n. <bold>19</bold> <italic><tp:taxon-name>Microserangium okinawense</tp:taxon-name></italic> (Miyatake, 1961) <bold>20</bold> <italic><tp:taxon-name>Microserangium dactylicum</tp:taxon-name></italic> Wang &amp; Ren, sp. n. Scale bars: 0.2mm.</p></caption><graphic xmlns:xlink="http://www.w3.org/1999/xlink" xlink:href="ZooKeys-359-013-g002.jpg" position="float" orientation="portrait" xlink:type="simple"/></fig><fig id="F5" position="float" orientation="portrait"><label>Figures 53–68.</label><caption><p><bold>53–60</bold> <italic><tp:taxon-name>Microserangium semilunatum</tp:taxon-name></italic> Wang &amp; Ren, sp. n. <bold>53</bold> abdomen <bold>54–57</bold> male genitalia: <bold>54</bold> penis <bold>55</bold> apex of penis <bold>56</bold> tegmen, lateral view <bold>57</bold> tegmen, ventral view <bold>58</bold> mandible <bold>59</bold> antenna <bold>60</bold> hind leg <bold>61–68</bold> <italic><tp:taxon-name>Microserangium hainanensis</tp:taxon-name></italic> Miyatake, 1961 <bold>61</bold> abdomen <bold>62–65</bold> male genitalia: <bold>62</bold> penis <bold>63</bold> apex of penis <bold>64</bold> tegmen, lateral view <bold>65</bold> tegmen, ventral view <bold>66</bold> mandible <bold>67</bold> antenna <bold>68</bold> hind leg. Scale bars: 0.1mm.</p></caption><graphic xmlns:xlink="http://www.w3.org/1999/xlink" xlink:href="ZooKeys-359-013-g005.jpg" position="float" orientation="portrait" xlink:type="simple"/></fig><fig id="F8" position="float" orientation="portrait"><label>Figure 93.</label><caption><p>Distribution map. ○ <italic><tp:taxon-name>Microserangium erythrinum</tp:taxon-name></italic> Wang &amp; Ren, sp. n. ● <italic><tp:taxon-name>Microserangium fuscum</tp:taxon-name></italic> Wang &amp; Ren, sp. n. △ <italic><tp:taxon-name>Microserangium glossoides</tp:taxon-name></italic> Wang &amp; Ren, sp. n. ▲ <italic><tp:taxon-name>Microserangium shennongensis</tp:taxon-name></italic> Wang &amp; Ren, sp. n. ▼ <italic><tp:taxon-name>Microserangium semilunatum</tp:taxon-name></italic> Wang &amp; Ren, sp. n. ★ <italic><tp:taxon-name>Microserangium hainanensis</tp:taxon-name></italic> Miyatake, 1961 ◇ <italic><tp:taxon-name>Microserangium deltoides</tp:taxon-name></italic> Wang &amp; Ren, sp. n. ◆ <italic><tp:taxon-name>Microserangium okinawense</tp:taxon-name></italic> Miyatake, 1961 ■ <italic><tp:taxon-name>Microserangium dactylicum</tp:taxon-name></italic> Wang &amp; Ren, sp. n.</p></caption><graphic xmlns:xlink="http://www.w3.org/1999/xlink" xlink:href="ZooKeys-359-013-g008.jpg" position="float" orientation="portrait" xlink:type="simple"/></fig></tp:treatment-sec><ref-list><ref id="B15"><mixed-citation xmlns:xlink="http://www.w3.org/1999/xlink" xlink:type="simple"><person-group><name name-style="western"><surname>Ślipiński</surname><given-names>A</given-names></name><name name-style="western"><surname>Burckhardt</surname><given-names>D</given-names></name></person-group> (<year>2006</year>) <article-title>Revision of the Australian Coccinellidae (Coleoptera). Part 5. Tribe Serangiini.</article-title><source>Annales Zoologici</source>, <publisher-name>Warsaw</publisher-name><volume>56</volume>(<issue>1</issue>): <fpage>37</fpage>-<lpage>58</lpage>.</mixed-citation></ref></ref-list></tp:taxon-treatment>
