# Supplementary material for: The genus Microserangium Miyatake (Coleoptera, Coccinellidae) from China
Source: Zookeys. 2013 Dec 5;(359):13–33. doi: 10.3897/zookeys.359.6057 (PMC3867173; doi:10.3897/zookeys.359.6057)
Supplement: XML Treatment for Microserangium deltoides [file zookeys.359.6057-treatment8.xml]

<!DOCTYPE tp:taxon-treatment
  PUBLIC "-//TaxonX//DTD Taxonomic Treatment Publishing DTD v0 20100105//EN" "tax-treatment-NSO.dtd">
<tp:taxon-treatment xmlns:tp="http://www.plazi.org/taxpub"><tp:treatment-meta><mixed-citation publication-type="journal"><person-group><name><surname>Wang</surname><given-names>Xingmin</given-names></name><name><surname>Ślipiński</surname><given-names>Adam</given-names></name><name><surname>Ren</surname><given-names>Shunxiang</given-names></name></person-group><article-title>The genus <italic>Microserangium</italic> Miyatake (Coleoptera, Coccinellidae) from China</article-title><source>Zookeys</source><day>5</day><month>12</month><year>2013</year><volume>2013</volume><issue>359</issue><fpage>13</fpage><lpage>33</lpage><pub-id pub-id-type="doi">10.3897/zookeys.359.6057</pub-id></mixed-citation></tp:treatment-meta><tp:nomenclature><tp:taxon-name>
                        <tp:taxon-name-part taxon-name-part-type="genus">Microserangium</tp:taxon-name-part>
                        <tp:taxon-name-part taxon-name-part-type="species">deltoides</tp:taxon-name-part>
                        <object-id xmlns:xlink="http://www.w3.org/1999/xlink" content-type="zoobank" xlink:type="simple">http://zoobank.org/ABCE9651-A3E7-4ECF-8BB7-2DFA0C4E7056</object-id>
                        <object-id xmlns:xlink="http://www.w3.org/1999/xlink" xlink:type="simple">http://species-id.net/wiki/Microserangium_deltoides</object-id>
                    </tp:taxon-name><tp:taxon-authority>Wang &amp; Ren</tp:taxon-authority><tp:taxon-status xmlns:xlink="http://www.w3.org/1999/xlink" xlink:type="simple">sp. n.</tp:taxon-status><xref ref-type="fig" rid="F2">Figures 18</xref><xref ref-type="fig" rid="F6">, 69–76</xref><xref ref-type="fig" rid="F8">, 93</xref></tp:nomenclature><tp:treatment-sec sec-type="Diagnosis"><title>Diagnosis.</title><p>This species is similar to <italic><tp:taxon-name>Microserangium okinawense</tp:taxon-name></italic>, but can be separated from the latter by the inconspicuous inner arm of the penis capsule and triangular penis guide (<xref ref-type="fig" rid="F6">Figs 70–73</xref>). In <italic><tp:taxon-name>Microserangium okinawense</tp:taxon-name></italic>, the inner arm of the penis capsule is small but distinct, and the penis guide is almost triangular with inner and outer margins arcuate (<xref ref-type="fig" rid="F6">Figs 78–81</xref>).</p><fig id="F6" position="float" orientation="portrait"><label>Figures 69–84.</label><caption><p><bold>69–76</bold> <italic><tp:taxon-name>Microserangium deltoides</tp:taxon-name></italic> Wang &amp; Ren, sp. n. <bold>69</bold> abdomen <bold>70–73</bold> male genitalia: <bold>70</bold> penis <bold>71</bold> apex of penis <bold>72</bold> tegmen, lateral view <bold>73</bold> tegmen, ventral view <bold>74</bold> mandible <bold>75</bold> antenna <bold>76</bold> hind leg <bold>77–84</bold> <italic><tp:taxon-name>Microserangium okinawense</tp:taxon-name></italic> Miyatake, 1961 <bold>77</bold> abdomen <bold>78–81</bold> male genitalia: <bold>78</bold> penis <bold>79</bold> apex of penis <bold>80</bold> tegmen, lateral view <bold>81</bold> tegmen, ventral view <bold>82</bold> mandible <bold>83</bold> antenna <bold>84</bold> hind leg. Scale bars: 0.1mm.</p></caption><graphic xmlns:xlink="http://www.w3.org/1999/xlink" xlink:href="ZooKeys-359-013-g006.jpg" position="float" orientation="portrait" xlink:type="simple"/></fig></tp:treatment-sec><tp:treatment-sec sec-type="Description"><title>Description.</title><p>TL: 1.19–1.35mm, TW: 1.02–1.15mm, TH: 0.66–0.76mm, TL/TW: 1.16–1.17; PL/PW: 0.38–0.44; EL/EW: 0.87–1.00; HW/TW: 0.43; PW/TW: 0.71.</p><p>Body shiny and glabrous (<xref ref-type="fig" rid="F2">Fig. 18</xref>). Dorsum uniformly black, anterior corner of pronotum yellowish brown. Head dark brown, except frons medium brown. Underside dark brown, legs yellowish brown, tibiae and tarsi yellow.</p><p>Head transverse and ventrally flattened; frontal punctures fine and sparsely distributed, 1.0–2.0 diameters apart, with long sparsely distributed setae; eyes round, large and coarsely faceted, widest interocular distance 0.40× width of head. Antennal club oval and flat, apex blunt (<xref ref-type="fig" rid="F6">Fig. 75</xref>).</p><p>Pronotum strongly transverse, anterior corners inconspicuous and blunt, mat and shagreened. Pronotal disk with densely distributed large and fine punctures both associated with long sparsely distributed setae, the finer punctures slightly deeper than the large ones. Elytra smooth and shiny, with long sparsely distributed setae along margins, punctures extremely fine and inconspicuous. Prosternum mat and impunctate. Mesoventrite transverse, very short, surface mat, weakly furrowed. Metaventrite shiny and glabrous, punctures fine and sparsely distributed, 1.5–3.0 diameters apart. Meso- and metatibiae distinctly angulate externally beyond middle, almost triangular; tarsus with 3 tarsomeres (<xref ref-type="fig" rid="F6">Fig. 76</xref>).</p><p>Male genitalia. Penis strongly curved along entire length, apex narrowed and pointed, penis capsule with large outer arm and inconspicuous inner one (<xref ref-type="fig" rid="F6">Figs 70–71</xref>). Tegmen slender and asymmetrical. Penis guide in lateral view slender and straight, apex pointed (<xref ref-type="fig" rid="F6">Fig. 72</xref>), in ventral view flat and triangular, apex pointed (<xref ref-type="fig" rid="F6">Fig. 73</xref>). Parameres conspicuous, small (<xref ref-type="fig" rid="F6">Fig. 72</xref>).</p></tp:treatment-sec><tp:treatment-sec sec-type="Types"><title>Types.</title><p><bold>Holotype</bold> ♂: <bold>China, Guangxi:</bold> Pinglongshan, Fulong, Shangsi, <named-content xmlns:xlink="http://www.w3.org/1999/xlink" content-type="dwc:verbatimCoordinates" xlink:type="simple">21°49.88'N, 107°56.79'E</named-content>, ca 160m, 29.vii.2005, Wang XM leg. <bold>Paratypes (28): Guangxi:</bold> 1♂4♀♀, same data to holotype; 6♂♂3♀♀, Fulong, Shiwandashan, Shangsi, <named-content xmlns:xlink="http://www.w3.org/1999/xlink" content-type="dwc:verbatimCoordinates" xlink:type="simple">21°49.88'N, 107°56.79'E</named-content>, ca 160m, 7.xi.2004, Wang XM et al.leg.; 2♂♂11♀♀, Hongqilinchang, Shiwandashan, Shangsi, <named-content xmlns:xlink="http://www.w3.org/1999/xlink" content-type="dwc:verbatimCoordinates" xlink:type="simple">21°52.79'N, 107°55.05'E</named-content>, ca 900m, 7.xi.2004, Wang XM et al.leg.; <bold>Guizhou:</bold> 1♂, Xianheping, Anlong, <named-content xmlns:xlink="http://www.w3.org/1999/xlink" content-type="dwc:verbatimCoordinates" xlink:type="simple">24°58.66'N, 105°36.45'E</named-content>, ca 1500m, 12.ix.2007, Wang XM leg.</p></tp:treatment-sec><tp:treatment-sec sec-type="Distribution"><title>Distribution.</title><p>China (Guangxi, Guizhou).</p></tp:treatment-sec><tp:treatment-sec sec-type="Etymology"><title>Etymology.</title><p>The specific epithet is formed from the Latin adjective <italic>deltoides</italic>, referring to the triangular penis guide.</p></tp:treatment-sec><tp:treatment-sec><!--Section generated to contain objects referenced in tp:taxon-treatment.--><fig id="F2" position="float" orientation="portrait"><label>Figures 12–20.</label><caption><p>Dorsal view. <bold>12</bold> <italic><tp:taxon-name>Microserangium erythrinum</tp:taxon-name></italic> Wang &amp; Ren, sp. n. <bold>13</bold> <italic><tp:taxon-name>Microserangium fuscum</tp:taxon-name></italic> Wang &amp; Ren, sp. n. <bold>14</bold> <italic><tp:taxon-name>Microserangium glossoides</tp:taxon-name></italic> Wang &amp; Ren, sp. n. <bold>15</bold> <italic><tp:taxon-name>Microserangium shennongensis</tp:taxon-name></italic> Wang &amp; Ren, sp. n. <bold>16</bold> <italic><tp:taxon-name>Microserangium semilunatum</tp:taxon-name></italic> Wang &amp; Ren, sp. n. <bold>17</bold> <italic><tp:taxon-name>Microserangium hainanensis</tp:taxon-name></italic> (Miyatake, 1961) <bold>18</bold> <italic><tp:taxon-name>Microserangium deltoides</tp:taxon-name></italic> Wang &amp; Ren, sp. n. <bold>19</bold> <italic><tp:taxon-name>Microserangium okinawense</tp:taxon-name></italic> (Miyatake, 1961) <bold>20</bold> <italic><tp:taxon-name>Microserangium dactylicum</tp:taxon-name></italic> Wang &amp; Ren, sp. n. Scale bars: 0.2mm.</p></caption><graphic xmlns:xlink="http://www.w3.org/1999/xlink" xlink:href="ZooKeys-359-013-g002.jpg" position="float" orientation="portrait" xlink:type="simple"/></fig><fig id="F8" position="float" orientation="portrait"><label>Figure 93.</label><caption><p>Distribution map. ○ <italic><tp:taxon-name>Microserangium erythrinum</tp:taxon-name></italic> Wang &amp; Ren, sp. n. ● <italic><tp:taxon-name>Microserangium fuscum</tp:taxon-name></italic> Wang &amp; Ren, sp. n. △ <italic><tp:taxon-name>Microserangium glossoides</tp:taxon-name></italic> Wang &amp; Ren, sp. n. ▲ <italic><tp:taxon-name>Microserangium shennongensis</tp:taxon-name></italic> Wang &amp; Ren, sp. n. ▼ <italic><tp:taxon-name>Microserangium semilunatum</tp:taxon-name></italic> Wang &amp; Ren, sp. n. ★ <italic><tp:taxon-name>Microserangium hainanensis</tp:taxon-name></italic> Miyatake, 1961 ◇ <italic><tp:taxon-name>Microserangium deltoides</tp:taxon-name></italic> Wang &amp; Ren, sp. n. ◆ <italic><tp:taxon-name>Microserangium okinawense</tp:taxon-name></italic> Miyatake, 1961 ■ <italic><tp:taxon-name>Microserangium dactylicum</tp:taxon-name></italic> Wang &amp; Ren, sp. n.</p></caption><graphic xmlns:xlink="http://www.w3.org/1999/xlink" xlink:href="ZooKeys-359-013-g008.jpg" position="float" orientation="portrait" xlink:type="simple"/></fig></tp:treatment-sec></tp:taxon-treatment>
