# Supplementary material for: The genus Microserangium Miyatake (Coleoptera, Coccinellidae) from China
Source: Zookeys. 2013 Dec 5;(359):13–33. doi: 10.3897/zookeys.359.6057 (PMC3867173; doi:10.3897/zookeys.359.6057)
Supplement: XML Treatment for Microserangium okinawense [file zookeys.359.6057-treatment9.xml]

<!DOCTYPE tp:taxon-treatment
  PUBLIC "-//TaxonX//DTD Taxonomic Treatment Publishing DTD v0 20100105//EN" "tax-treatment-NSO.dtd">
<tp:taxon-treatment xmlns:tp="http://www.plazi.org/taxpub"><tp:treatment-meta><mixed-citation publication-type="journal"><person-group><name><surname>Wang</surname><given-names>Xingmin</given-names></name><name><surname>Ślipiński</surname><given-names>Adam</given-names></name><name><surname>Ren</surname><given-names>Shunxiang</given-names></name></person-group><article-title>The genus <italic>Microserangium</italic> Miyatake (Coleoptera, Coccinellidae) from China</article-title><source>Zookeys</source><day>5</day><month>12</month><year>2013</year><volume>2013</volume><issue>359</issue><fpage>13</fpage><lpage>33</lpage><pub-id pub-id-type="doi">10.3897/zookeys.359.6057</pub-id></mixed-citation></tp:treatment-meta><tp:nomenclature><tp:taxon-name>
                        <tp:taxon-name-part taxon-name-part-type="genus">Microserangium</tp:taxon-name-part>
                        <tp:taxon-name-part taxon-name-part-type="species">okinawense</tp:taxon-name-part>
                        <object-id xmlns:xlink="http://www.w3.org/1999/xlink" xlink:type="simple">http://species-id.net/wiki/Microserangium_okinawense</object-id>
                    </tp:taxon-name><tp:taxon-authority>Miyatake, 1961</tp:taxon-authority><xref ref-type="fig" rid="F2">Figures 19</xref><xref ref-type="fig" rid="F6">, 77–84</xref><xref ref-type="fig" rid="F8">, 93</xref><tp:nomenclature-citation-list><tp:nomenclature-citation><tp:taxon-name>Microserangium okinawense</tp:taxon-name><comment> Miyatake, 1961a: 131; <xref ref-type="bibr" rid="B13">Sasaji 1971</xref>: 64.</comment></tp:nomenclature-citation><tp:nomenclature-citation><tp:taxon-name>Serangiella okinawense</tp:taxon-name><comment>: <xref ref-type="bibr" rid="B15">Ślipiński and Burckhardt 2006</xref>: 50; <xref ref-type="bibr" rid="B11">Ren et al. 2009</xref>: 38.</comment></tp:nomenclature-citation></tp:nomenclature-citation-list></tp:nomenclature><tp:treatment-sec sec-type="Diagnosis"><title>Diagnosis.</title><p>This species is close to <italic><tp:taxon-name>Microserangium deltoides</tp:taxon-name></italic>. The differences between these two are discussed in the diagnosis of <italic><tp:taxon-name>Microserangium deltoides</tp:taxon-name></italic>.</p></tp:treatment-sec><tp:treatment-sec sec-type="Description"><title>Description.</title><p>TL: 1.35–1.42mm, TW: 1.15–1.25mm, TH: 0.76–0.79mm, TL/TW: 1.13–1.17; PL/PW: 0.40–0.42; EL/EW: 0.95–1.00; HW/TW: 0.42; PW/TW: 0.68.</p><p>Body shiny and glabrous (<xref ref-type="fig" rid="F2">Fig. 19</xref>). Dorsum uniformly dark brown to black. Head reddish brown. Underside reddish brown, legs yellowish brown, tibiae and tarsi yellow.</p><p>Head transverse and ventrally flattened; frontal punctures fine and inconspicuous, with long sparsely distributed setae; eyes round, large and coarsely faceted, widest interocular distance 0.44× width of head. Antennal club oval and flat, apex blunt (<xref ref-type="fig" rid="F6">Fig. 83</xref>).</p><p>Pronotum short and strongly transverse, anterior corners inconspicuous and blunt, mat and shagreened. Pronotal disk with densely distributed large and fine shallow punctures both associated with long sparsely distributed setae. Elytra smooth and shiny, with sparse row of long setae along margins, punctures extremely fine and inconspicuous. Prosternum mat and impunctate. Mesoventrite transverse, very short, surface mat weakly furrowed. Metaventrite shiny and glabrous, punctures in center fine and conspicuous, 1.0–2.0 diameters apart. Meso- and metatibiae protuberant externally beyond middle, almost triangular; tarsus with 3 tarsomeres (<xref ref-type="fig" rid="F6">Fig. 84</xref>).</p><p>Male genitalia. Penis strongly curved along entire length, apex narrowed and pointed, penis capsule conspicuous (<xref ref-type="fig" rid="F6">Figs 78–79</xref>). Tegmen rather slender and strongly asymmetrical. Penis guide in lateral view slender, straight, widest in apical 1/3, narrowed at base, apex pointed (<xref ref-type="fig" rid="F6">Fig. 80</xref>); in ventral view flat and shovel-shaped, apex slightly blunt (<xref ref-type="fig" rid="F6">Fig. 81</xref>). Parameres conspicuous, small (<xref ref-type="fig" rid="F6">Fig. 80</xref>).</p></tp:treatment-sec><tp:treatment-sec sec-type="Specimens examined"><title>Specimens examined.</title><p><bold>China, Taiwan:</bold> 2♂♂1♀, Pingdong, Shuangliu, <named-content xmlns:xlink="http://www.w3.org/1999/xlink" content-type="dwc:verbatimCoordinates" xlink:type="simple">22°13.07'N, 120°47.77'E</named-content>, 200–400m, 21. X. 2012, S. Ren SX et al. leg.; 1♂1♀, Jiaxian &amp; Tengzhi, <named-content xmlns:xlink="http://www.w3.org/1999/xlink" content-type="dwc:verbatimCoordinates" xlink:type="simple">23°4.38'N, 120°36.94'E</named-content>, 370m-1450m, 25. X. 2012, S. Ren SX et al. leg.; <bold>Hainan:</bold> 4♂♂, Wufenchang, Limushan, <named-content xmlns:xlink="http://www.w3.org/1999/xlink" content-type="dwc:verbatimCoordinates" xlink:type="simple">19°16.23'N, 109°47.48'E</named-content>, ca 280m, ix.1996, Peng ZQ leg. 2♂♂3♀♀, Bawangling, <named-content xmlns:xlink="http://www.w3.org/1999/xlink" content-type="dwc:verbatimCoordinates" xlink:type="simple">19°05.65'N, 109°6.73'E</named-content>, ca 330m, 5.v.2005, Wang XMleg.; 1♂, Yinggeling, <named-content xmlns:xlink="http://www.w3.org/1999/xlink" content-type="dwc:verbatimCoordinates" xlink:type="simple">19°02.25'N, 109°33.85'E</named-content>, ca 830m, 23.xi.1997, Peng ZQleg.; 1♀, Yinggeling, <named-content xmlns:xlink="http://www.w3.org/1999/xlink" content-type="dwc:verbatimCoordinates" xlink:type="simple">19°02.25'N, 109°33.85'E</named-content>, ca 830m, 8.v.2005, Wang XM leg.; 2♀♀, Limushan, <named-content xmlns:xlink="http://www.w3.org/1999/xlink" content-type="dwc:verbatimCoordinates" xlink:type="simple">19°16.08'N, 109°47.32'E</named-content>, ca 280m, 22.vii.2006, Wang XM leg.</p></tp:treatment-sec><tp:treatment-sec sec-type="Distribution"><title>Distribution.</title><p>China (Hainan, Taiwan).</p></tp:treatment-sec><tp:treatment-sec><!--Section generated to contain objects referenced in tp:taxon-treatment.--><fig id="F2" position="float" orientation="portrait"><label>Figures 12–20.</label><caption><p>Dorsal view. <bold>12</bold> <italic><tp:taxon-name>Microserangium erythrinum</tp:taxon-name></italic> Wang &amp; Ren, sp. n. <bold>13</bold> <italic><tp:taxon-name>Microserangium fuscum</tp:taxon-name></italic> Wang &amp; Ren, sp. n. <bold>14</bold> <italic><tp:taxon-name>Microserangium glossoides</tp:taxon-name></italic> Wang &amp; Ren, sp. n. <bold>15</bold> <italic><tp:taxon-name>Microserangium shennongensis</tp:taxon-name></italic> Wang &amp; Ren, sp. n. <bold>16</bold> <italic><tp:taxon-name>Microserangium semilunatum</tp:taxon-name></italic> Wang &amp; Ren, sp. n. <bold>17</bold> <italic><tp:taxon-name>Microserangium hainanensis</tp:taxon-name></italic> (Miyatake, 1961) <bold>18</bold> <italic><tp:taxon-name>Microserangium deltoides</tp:taxon-name></italic> Wang &amp; Ren, sp. n. <bold>19</bold> <italic><tp:taxon-name>Microserangium okinawense</tp:taxon-name></italic> (Miyatake, 1961) <bold>20</bold> <italic><tp:taxon-name>Microserangium dactylicum</tp:taxon-name></italic> Wang &amp; Ren, sp. n. Scale bars: 0.2mm.</p></caption><graphic xmlns:xlink="http://www.w3.org/1999/xlink" xlink:href="ZooKeys-359-013-g002.jpg" position="float" orientation="portrait" xlink:type="simple"/></fig><fig id="F6" position="float" orientation="portrait"><label>Figures 69–84.</label><caption><p><bold>69–76</bold> <italic><tp:taxon-name>Microserangium deltoides</tp:taxon-name></italic> Wang &amp; Ren, sp. n. <bold>69</bold> abdomen <bold>70–73</bold> male genitalia: <bold>70</bold> penis <bold>71</bold> apex of penis <bold>72</bold> tegmen, lateral view <bold>73</bold> tegmen, ventral view <bold>74</bold> mandible <bold>75</bold> antenna <bold>76</bold> hind leg <bold>77–84</bold> <italic><tp:taxon-name>Microserangium okinawense</tp:taxon-name></italic> Miyatake, 1961 <bold>77</bold> abdomen <bold>78–81</bold> male genitalia: <bold>78</bold> penis <bold>79</bold> apex of penis <bold>80</bold> tegmen, lateral view <bold>81</bold> tegmen, ventral view <bold>82</bold> mandible <bold>83</bold> antenna <bold>84</bold> hind leg. Scale bars: 0.1mm.</p></caption><graphic xmlns:xlink="http://www.w3.org/1999/xlink" xlink:href="ZooKeys-359-013-g006.jpg" position="float" orientation="portrait" xlink:type="simple"/></fig><fig id="F8" position="float" orientation="portrait"><label>Figure 93.</label><caption><p>Distribution map. ○ <italic><tp:taxon-name>Microserangium erythrinum</tp:taxon-name></italic> Wang &amp; Ren, sp. n. ● <italic><tp:taxon-name>Microserangium fuscum</tp:taxon-name></italic> Wang &amp; Ren, sp. n. △ <italic><tp:taxon-name>Microserangium glossoides</tp:taxon-name></italic> Wang &amp; Ren, sp. n. ▲ <italic><tp:taxon-name>Microserangium shennongensis</tp:taxon-name></italic> Wang &amp; Ren, sp. n. ▼ <italic><tp:taxon-name>Microserangium semilunatum</tp:taxon-name></italic> Wang &amp; Ren, sp. n. ★ <italic><tp:taxon-name>Microserangium hainanensis</tp:taxon-name></italic> Miyatake, 1961 ◇ <italic><tp:taxon-name>Microserangium deltoides</tp:taxon-name></italic> Wang &amp; Ren, sp. n. ◆ <italic><tp:taxon-name>Microserangium okinawense</tp:taxon-name></italic> Miyatake, 1961 ■ <italic><tp:taxon-name>Microserangium dactylicum</tp:taxon-name></italic> Wang &amp; Ren, sp. n.</p></caption><graphic xmlns:xlink="http://www.w3.org/1999/xlink" xlink:href="ZooKeys-359-013-g008.jpg" position="float" orientation="portrait" xlink:type="simple"/></fig></tp:treatment-sec><ref-list><ref id="B13"><mixed-citation xmlns:xlink="http://www.w3.org/1999/xlink" xlink:type="simple"><person-group><name name-style="western"><surname>Sasaji</surname><given-names>H</given-names></name></person-group> (<year>1971</year>) <article-title>Fauna Japonica. Coccinellidae (Insecta: Coleoptera).</article-title><publisher-name>Academic Press Japan</publisher-name>, <publisher-loc>Tokyo</publisher-loc>, <lpage>345</lpage> pp.</mixed-citation></ref><ref id="B15"><mixed-citation xmlns:xlink="http://www.w3.org/1999/xlink" xlink:type="simple"><person-group><name name-style="western"><surname>Ślipiński</surname><given-names>A</given-names></name><name name-style="western"><surname>Burckhardt</surname><given-names>D</given-names></name></person-group> (<year>2006</year>) <article-title>Revision of the Australian Coccinellidae (Coleoptera). Part 5. Tribe Serangiini.</article-title><source>Annales Zoologici</source>, <publisher-name>Warsaw</publisher-name><volume>56</volume>(<issue>1</issue>): <fpage>37</fpage>-<lpage>58</lpage>.</mixed-citation></ref><ref id="B11"><mixed-citation xmlns:xlink="http://www.w3.org/1999/xlink" xlink:type="simple"><person-group><name name-style="western"><surname>Ren</surname><given-names>SX</given-names></name><name name-style="western"><surname>Wang</surname><given-names>XM</given-names></name><name name-style="western"><surname>Pang</surname><given-names>H</given-names></name><name name-style="western"><surname>Peng</surname><given-names>ZQ</given-names></name><name name-style="western"><surname>Zeng</surname><given-names>T</given-names></name></person-group> (<year>2009</year>) <article-title>Colored Pictorial Handbook of Ladybird Beetles in China.</article-title><publisher-name>Science Press</publisher-name>, <publisher-loc>Beijing, China</publisher-loc>, <lpage>336</lpage> pp. <comment>[in Chinese]</comment></mixed-citation></ref></ref-list></tp:taxon-treatment>
