# Supplementary material for: The genus Microserangium Miyatake (Coleoptera, Coccinellidae) from China
Source: Zookeys. 2013 Dec 5;(359):13–33. doi: 10.3897/zookeys.359.6057 (PMC3867173; doi:10.3897/zookeys.359.6057)
Supplement: XML Treatment for Microserangium dactylicum [file zookeys.359.6057-treatment10.xml]

<!DOCTYPE tp:taxon-treatment
  PUBLIC "-//TaxonX//DTD Taxonomic Treatment Publishing DTD v0 20100105//EN" "tax-treatment-NSO.dtd">
<tp:taxon-treatment xmlns:tp="http://www.plazi.org/taxpub"><tp:treatment-meta><mixed-citation publication-type="journal"><person-group><name><surname>Wang</surname><given-names>Xingmin</given-names></name><name><surname>Ślipiński</surname><given-names>Adam</given-names></name><name><surname>Ren</surname><given-names>Shunxiang</given-names></name></person-group><article-title>The genus <italic>Microserangium</italic> Miyatake (Coleoptera, Coccinellidae) from China</article-title><source>Zookeys</source><day>5</day><month>12</month><year>2013</year><volume>2013</volume><issue>359</issue><fpage>13</fpage><lpage>33</lpage><pub-id pub-id-type="doi">10.3897/zookeys.359.6057</pub-id></mixed-citation></tp:treatment-meta><tp:nomenclature><tp:taxon-name>
                        <tp:taxon-name-part taxon-name-part-type="genus">Microserangium</tp:taxon-name-part>
                        <tp:taxon-name-part taxon-name-part-type="species">dactylicum</tp:taxon-name-part>
                        <object-id xmlns:xlink="http://www.w3.org/1999/xlink" content-type="zoobank" xlink:type="simple">http://zoobank.org/AED888D3-8A64-4944-B27A-181BDF36DC3E</object-id>
                        <object-id xmlns:xlink="http://www.w3.org/1999/xlink" xlink:type="simple">http://species-id.net/wiki/Microserangium_dactylicum</object-id>
                    </tp:taxon-name><tp:taxon-authority>Wang &amp; Ren</tp:taxon-authority><tp:taxon-status xmlns:xlink="http://www.w3.org/1999/xlink" xlink:type="simple">sp. n.</tp:taxon-status><xref ref-type="fig" rid="F2">Figures 20</xref><xref ref-type="fig" rid="F7">, 85</xref><xref ref-type="fig" rid="F8">–93</xref></tp:nomenclature><tp:treatment-sec sec-type="Diagnosis"><title>Diagnosis.</title><p>This species is similar to <italic><tp:taxon-name>Microserangium bacthaiensis</tp:taxon-name></italic> Hoàng, 1978 in morphological characters and male genitalia, but it can be distinguished by the different shape of the penis guide.</p></tp:treatment-sec><tp:treatment-sec sec-type="Description"><title>Description.</title><p>TL: 1.25–1.38mm, TW: 1.12–1.22mm, TH: 0.76–0.82mm, TL/TW: 1.12–1.14; PL/PW: 0.42–0.44; EL/EW: 0.94–0.95; HW/TW: 0.43; PW/TW: 0.76.</p><p>Body shiny and glabrous (<xref ref-type="fig" rid="F2">Fig. 20</xref>). Dorsum uniformly black. Head brown, except frons yellowish brown. Underside dark brown, except prosternum brown. Legs yellowish brown, tibiae and tarsi yellow (<xref ref-type="fig" rid="F1">Fig. 1</xref>).</p><p>Head transverse and ventrally flattened; frontal punctures inconspicuous and sparsely distributed, with long sparsely distributed setae (<xref ref-type="fig" rid="F1">Fig. 2</xref>); eyes round, large and coarsely faceted, widest interocular distance 0.44× width of head (<xref ref-type="fig" rid="F1">Fig. 2</xref>). Antennal club, oval and flat, apex angular (<xref ref-type="fig" rid="F1">Fig. 5</xref>).</p><p>Pronotum short and strongly transverse, with anterior corners inconspicuous and blunt, mat and shagreened. Pronotal disk with densely distributed large and fine punctures both associated with long sparsely distributed setae, punctures inconspicuous. Elytra smooth and shiny, with several long setae along margins, punctures extremely fine and inconspicuous. Prosternum mat and impunctate. Mesoventrite transverse, very short, surface mat, weakly furrowed (<xref ref-type="fig" rid="F1">Fig. 3</xref>). Metaventrite shiny and glabrous, punctures fine and sparsely distributed, 3.0–4.0 diameters apart. Meso- and metatibiae protuberant externally beyond middle; tarsus with 3 tarsomeres (<xref ref-type="fig" rid="F1">Fig. 9</xref>).</p><p>Male genitalia. Penis strongly curved along entire length, apex strongly narrowed and acicular, penis capsule with large outer arm and inconspicuous inner one (<xref ref-type="fig" rid="F7">Figs 86–87</xref>). Tegmen rather slender and strongly asymmetrical. Penis guide in lateral view slender, straight, apex pointed (<xref ref-type="fig" rid="F7">Fig. 88</xref>), in ventral view flat and triangular, apex finger-shaped (<xref ref-type="fig" rid="F7">Fig. 89</xref>). Parameres conspicuous, small (<xref ref-type="fig" rid="F7">Fig. 88</xref>).</p><fig id="F7" position="float" orientation="portrait"><label>Figures 85–92.</label><caption><p><italic><tp:taxon-name>Microserangium dactylicum</tp:taxon-name></italic> Wang &amp; Ren, sp. n. <bold>85</bold> abdomen <bold>86–89</bold> male genitalia: <bold>86</bold> penis <bold>87</bold> apex of penis <bold>88</bold> tegmen, lateral view <bold>89</bold> tegmen, ventral view <bold>90</bold> mandible <bold>91</bold> antenna <bold>92</bold> hind leg. Scale bars: 0.1mm.</p></caption><graphic xmlns:xlink="http://www.w3.org/1999/xlink" xlink:href="ZooKeys-359-013-g007.jpg" position="float" orientation="portrait" xlink:type="simple"/></fig></tp:treatment-sec><tp:treatment-sec sec-type="Types"><title>Types.</title><p><bold>Holotype</bold> ♂: <bold>China, Yunnan:</bold> Dadugang, Puer, <named-content xmlns:xlink="http://www.w3.org/1999/xlink" content-type="dwc:verbatimCoordinates" xlink:type="simple">22°22.35'N, 100°56.68'E</named-content>, ca 950m, 26.iv.2008, Wang XM leg. <bold>Paratypes</bold> (20): <bold>Yunnan:</bold> 3♂♂2♀♀, same data to holotype; 2♂♂2♀♀, Tongbiguan, Nabang, Yingjiang, <named-content xmlns:xlink="http://www.w3.org/1999/xlink" content-type="dwc:verbatimCoordinates" xlink:type="simple">24°37.86'N, 97°34.75'E</named-content>, ca 1000m, 22–23.v.5.2008, Wang XM et al.leg.; 2♂♂5♀♀, Ganlongjing, Lianhuatan, Hekou, <named-content xmlns:xlink="http://www.w3.org/1999/xlink" content-type="dwc:verbatimCoordinates" xlink:type="simple">22°56.59'N, 103°31.68'E</named-content>, ca 710m, 20.v.2009, Wang XM et al. leg.; 1♀, Yaoqu, Mengla, 700m, 7.v.2009, Wang XM leg.; 1♂, Ainiguzhai, Jinghong, <named-content xmlns:xlink="http://www.w3.org/1999/xlink" content-type="dwc:verbatimCoordinates" xlink:type="simple">21°54.67'N, 101°10.31'E</named-content>, ca 660m, 11.v.2009, Wang XM leg.; 1♂, Lianhuatan, Hekou, <named-content xmlns:xlink="http://www.w3.org/1999/xlink" content-type="dwc:verbatimCoordinates" xlink:type="simple">22°53.86'N, 103°34.04'E</named-content>, ca 900m, 22.iv.2008, Wang XM leg.; 1♂, Daheishan, Jiangcheng, <named-content xmlns:xlink="http://www.w3.org/1999/xlink" content-type="dwc:verbatimCoordinates" xlink:type="simple">22°33.62'N, 101°50.16'E</named-content>, ca 1240m, 17.v.2009, Wang XM leg.</p></tp:treatment-sec><tp:treatment-sec sec-type="Distribution"><title>Distribution.</title><p>China (Yunnan).</p><fig id="F8" position="float" orientation="portrait"><label>Figure 93.</label><caption><p>Distribution map. ○ <italic><tp:taxon-name>Microserangium erythrinum</tp:taxon-name></italic> Wang &amp; Ren, sp. n. ● <italic><tp:taxon-name>Microserangium fuscum</tp:taxon-name></italic> Wang &amp; Ren, sp. n. △ <italic><tp:taxon-name>Microserangium glossoides</tp:taxon-name></italic> Wang &amp; Ren, sp. n. ▲ <italic><tp:taxon-name>Microserangium shennongensis</tp:taxon-name></italic> Wang &amp; Ren, sp. n. ▼ <italic><tp:taxon-name>Microserangium semilunatum</tp:taxon-name></italic> Wang &amp; Ren, sp. n. ★ <italic><tp:taxon-name>Microserangium hainanensis</tp:taxon-name></italic> Miyatake, 1961 ◇ <italic><tp:taxon-name>Microserangium deltoides</tp:taxon-name></italic> Wang &amp; Ren, sp. n. ◆ <italic><tp:taxon-name>Microserangium okinawense</tp:taxon-name></italic> Miyatake, 1961 ■ <italic><tp:taxon-name>Microserangium dactylicum</tp:taxon-name></italic> Wang &amp; Ren, sp. n.</p></caption><graphic xmlns:xlink="http://www.w3.org/1999/xlink" xlink:href="ZooKeys-359-013-g008.jpg" position="float" orientation="portrait" xlink:type="simple"/></fig></tp:treatment-sec><tp:treatment-sec sec-type="Etymology"><title>Etymology.</title><p>The specific epithet is formed from the Latin adjective <italic>dactylicus</italic>, referring to the finger-shaped apex of the penis guide.</p></tp:treatment-sec><tp:treatment-sec><!--Section generated to contain objects referenced in tp:taxon-treatment.--><fig id="F2" position="float" orientation="portrait"><label>Figures 12–20.</label><caption><p>Dorsal view. <bold>12</bold> <italic><tp:taxon-name>Microserangium erythrinum</tp:taxon-name></italic> Wang &amp; Ren, sp. n. <bold>13</bold> <italic><tp:taxon-name>Microserangium fuscum</tp:taxon-name></italic> Wang &amp; Ren, sp. n. <bold>14</bold> <italic><tp:taxon-name>Microserangium glossoides</tp:taxon-name></italic> Wang &amp; Ren, sp. n. <bold>15</bold> <italic><tp:taxon-name>Microserangium shennongensis</tp:taxon-name></italic> Wang &amp; Ren, sp. n. <bold>16</bold> <italic><tp:taxon-name>Microserangium semilunatum</tp:taxon-name></italic> Wang &amp; Ren, sp. n. <bold>17</bold> <italic><tp:taxon-name>Microserangium hainanensis</tp:taxon-name></italic> (Miyatake, 1961) <bold>18</bold> <italic><tp:taxon-name>Microserangium deltoides</tp:taxon-name></italic> Wang &amp; Ren, sp. n. <bold>19</bold> <italic><tp:taxon-name>Microserangium okinawense</tp:taxon-name></italic> (Miyatake, 1961) <bold>20</bold> <italic><tp:taxon-name>Microserangium dactylicum</tp:taxon-name></italic> Wang &amp; Ren, sp. n. Scale bars: 0.2mm.</p></caption><graphic xmlns:xlink="http://www.w3.org/1999/xlink" xlink:href="ZooKeys-359-013-g002.jpg" position="float" orientation="portrait" xlink:type="simple"/></fig><fig id="F1" position="float" orientation="portrait"><label>Figures 1–11.</label><caption><p><italic><tp:taxon-name>Microserangium dactylicum</tp:taxon-name></italic> Wang &amp; Ren, sp. n. <bold>1</bold> ventral view <bold>2</bold> head frontal view <bold>3</bold> prothorax <bold>4</bold> mandible <bold>5</bold> antenna <bold>6</bold> maxilla <bold>7</bold> abdomen <bold>8</bold> fore leg <bold>9</bold> hind leg <bold>10–11</bold> female genitalia. Scale bars: 0.1mm.</p></caption><graphic xmlns:xlink="http://www.w3.org/1999/xlink" xlink:href="ZooKeys-359-013-g001.jpg" position="float" orientation="portrait" xlink:type="simple"/></fig></tp:treatment-sec></tp:taxon-treatment>
